# Supplementary material for: 2-Hydroxy-3-methoxybenzaldehyde 2,4-dinitrophenylhydrazone pyridine monosolvate
Source: Acta Crystallogr Sect E Struct Rep Online. 2010 Aug 4;66(Pt 9):o2204. doi: 10.1107/S1600536810029971 (PMC3008079; doi:10.1107/S1600536810029971)
Supplement: Supplementary file 2 [file e-66-o2204-Isup2.hkl]

# 
# h,k,l, Fc-squared, Fo-squared, sigma(Fo-squared) and status flag 
# 
data_I
_shelx_title '                                       d in P-1' 
_shelx_refln_list_code          4 
_shelx_F_calc_maximum      163.71 
_exptl_crystal_F_000       418.00 
_reflns_d_resolution_high  0.7258 
 
loop_ 
 _symmetry_equiv_pos_as_xyz 
 'x, y, z' 
 '-x, -y, -z' 
 
_cell_length_a     6.9020 
_cell_length_b     7.6240 
_cell_length_c    19.0730 
_cell_angle_alpha  95.112 
_cell_angle_beta   91.199 
_cell_angle_gamma 107.024 
 
_shelx_F_squared_multiplier     1.000 
 
loop_ 
 _refln_index_h 
 _refln_index_k 
 _refln_index_l 
 _refln_F_squared_calc 
 _refln_F_squared_meas 
 _refln_F_squared_sigma 
 _refln_observed_status 
   2   0   0    26388.14    24662.69    159.05 o 
   3   0   0      166.83      178.88      2.56 o 
   4   0   0      938.72      949.58      6.08 o 
   5   0   0       62.14       58.21      4.07 o 
   6   0   0       37.77       43.61      4.89 o 
   7   0   0        0.54        4.27      6.28 o 
   8   0   0        2.81        6.53      6.78 o 
  -8   1   0       79.44       73.82      8.29 o 
  -7   1   0        1.42       -0.75      6.78 o 
  -6   1   0      624.28      610.01     11.80 o 
  -5   1   0       21.61       20.96      4.39 o 
  -4   1   0     3794.06     3704.80     17.62 o 
  -3   1   0      154.28      160.70      4.14 o 
  -2   1   0     6714.32     6424.58     94.41 o 
  -1   1   0      325.63      304.34      2.85 o 
   1   1   0       43.07       27.40      1.28 o 
   2   1   0      974.24      992.79      5.55 o 
   3   1   0      159.30      148.07      2.50 o 
   4   1   0      136.07      153.99      2.86 o 
   5   1   0       36.90       34.40      7.53 o 
   6   1   0        8.18       11.15      4.83 o 
   7   1   0        0.60       -3.77      6.28 o 
   8   1   0        0.01        1.76     10.04 o 
  -9   2   0        4.50        8.54      8.54 o 
  -8   2   0        0.42       -1.76      7.78 o 
  -7   2   0        0.19       -0.50      8.29 o 
  -6   2   0      130.15      123.64      7.16 o 
  -5   2   0       15.88       12.85      2.25 o 
  -4   2   0      555.38      528.19      9.04 o 
  -3   2   0        1.65        5.69      3.38 o 
  -2   2   0     3348.07     3292.48     13.14 o 
  -1   2   0     5007.52     4663.04     20.33 o 
   0   2   0     2283.30     2174.33      5.65 o 
   1   2   0      384.90      303.64      2.40 o 
   2   2   0      188.83      204.76      1.98 o 
   3   2   0       17.84       20.61      1.79 o 
   4   2   0       16.38       15.98      3.08 o 
   5   2   0       12.24        7.08      4.20 o 
   6   2   0        0.18       -0.93      4.11 o 
   7   2   0        2.89        5.27      9.54 o 
  -9   3   0        0.99        0.75      9.29 o 
  -8   3   0       20.42       15.82      8.29 o 
  -7   3   0        0.11       -0.75      8.03 o 
  -6   3   0        9.21       12.05      7.03 o 
  -5   3   0        6.98        7.08      1.11 o 
  -4   3   0      279.11      270.43      2.94 o 
  -3   3   0       61.23       63.76      2.87 o 
  -2   3   0      626.22      616.23     12.81 o 
  -1   3   0       32.27       31.84      2.40 o 
   0   3   0      449.68      466.25      2.66 o 
   1   3   0       29.32       32.74      1.11 o 
   2   3   0      141.68      145.90      2.31 o 
   3   3   0        1.12        0.76      2.17 o 
   4   3   0       52.63       51.87      2.75 o 
   5   3   0        0.27       -2.13      4.38 o 
   6   3   0       10.82        6.63      5.67 o 
   7   3   0        0.91        3.77     10.29 o 
  -8   4   0        1.02        9.79      9.79 o 
  -7   4   0        0.02        2.51      9.29 o 
  -6   4   0        0.01       -0.50      7.28 o 
  -5   4   0       10.58        9.76      1.94 o 
  -4   4   0      201.60      208.55      4.08 o 
  -3   4   0       49.59       48.03      3.64 o 
  -2   4   0      484.01      480.47      4.11 o 
  -1   4   0       58.42       65.75      2.30 o 
   0   4   0      791.72      793.43      5.44 o 
   1   4   0        5.60        4.35      0.77 o 
   2   4   0        6.74        8.01      1.33 o 
   3   4   0       10.22       10.70      1.60 o 
   4   4   0       53.56       65.95      4.98 o 
   5   4   0        2.28        2.20      6.15 o 
   6   4   0       13.35       18.63      6.61 o 
  -8   5   0        2.00       -1.26      9.04 o 
  -7   5   0        0.06        0.25      8.79 o 
  -6   5   0        9.01        9.79      8.79 o 
  -5   5   0        9.33        8.03      3.04 o 
  -4   5   0       49.19       45.85      3.91 o 
  -3   5   0        9.13       12.13      3.68 o 
  -2   5   0       18.43       18.07      2.32 o 
  -1   5   0        0.00        0.65      2.30 o 
   0   5   0       67.70       62.74      2.60 o 
   1   5   0        8.76        8.01      0.96 o 
   2   5   0        0.28        1.64      2.79 o 
   3   5   0       17.98       18.74      4.32 o 
   4   5   0      139.10      143.61      7.72 o 
   5   5   0        0.41        5.13      6.44 o 
   6   5   0       60.73       63.78     11.30 o 
  -8   6   0        1.16        1.26     10.55 o 
  -7   6   0        3.40        8.03      9.79 o 
  -6   6   0       15.50       14.06      7.78 o 
  -5   6   0        5.53        4.10      3.68 o 
  -4   6   0       89.62       82.59      4.58 o 
  -3   6   0      167.95      169.60      5.57 o 
  -2   6   0      851.95      826.14      8.87 o 
  -1   6   0      398.69      378.51      4.86 o 
   0   6   0     1168.22     1116.82      8.35 o 
   1   6   0      378.28      284.58      1.86 o 
   2   6   0      484.01      468.09     11.68 o 
   3   6   0       97.94       84.03      6.75 o 
   4   6   0       49.72       45.33      7.45 o 
   5   6   0       10.44       18.33     10.80 o 
  -7   7   0       39.80       38.42      8.79 o 
  -6   7   0      224.81      227.24     12.05 o 
  -5   7   0      111.70      126.05     10.04 o 
  -4   7   0      741.29      757.55      9.23 o 
  -3   7   0       80.75       79.61      5.50 o 
  -2   7   0      435.33      426.82     13.56 o 
  -1   7   0       83.01       87.71      4.75 o 
   0   7   0       19.75       16.67      3.39 o 
   1   7   0      103.54      104.71     10.55 o 
   2   7   0       19.33       19.33      9.04 o 
   3   7   0        2.27        4.02      8.79 o 
  -6   8   0        2.51        4.27      8.29 o 
  -5   8   0       13.42        8.03      7.78 o 
  -4   8   0        0.90        2.96      5.00 o 
  -3   8   0        1.73        2.94      4.86 o 
  -2   8   0       39.04       43.60      5.15 o 
  -1   8   0        1.59        1.24      3.99 o 
   0   8   0       80.83       91.65     10.04 o 
   1   8   0        0.31       -2.01      8.54 o 
   2   8   0        3.64        8.79     11.05 o 
  -6   9   0        3.22        2.01      9.54 o 
  -5   9   0        4.74        2.26      8.54 o 
  -4   9   0       13.62       18.33      8.03 o 
  -3   9   0        8.22        8.12      5.13 o 
  -2   9   0        2.10        2.76      8.79 o 
  -1   9   0        7.20        8.79     10.04 o 
   0   9   0        2.40        4.02     11.05 o 
  -5  10   0        0.29        3.77      8.03 o 
  -3  10   0        7.58        8.03      9.29 o 
  -2  10   0       14.94       23.35     11.05 o 
   2 -10   1        0.55        5.78      9.54 o 
   3 -10   1       14.04       18.83      9.29 o 
   5 -10   1        0.36       -1.00      8.03 o 
   0  -9   1       29.17       43.94     11.05 o 
   1  -9   1        0.87        0.00      9.29 o 
   2  -9   1        1.62        4.02      9.29 o 
   3  -9   1        0.01       -0.61      5.19 o 
   4  -9   1       36.00       40.43      8.29 o 
   5  -9   1        3.99        5.02      8.79 o 
   6  -9   1        6.80       -0.75      9.54 o 
  -2  -8   1        1.82        0.25     11.05 o 
  -1  -8   1        8.76       13.56     10.80 o 
   0  -8   1       44.88       43.69      9.54 o 
   1  -8   1       37.07       38.72      4.62 o 
   2  -8   1       13.98       12.05      4.87 o 
   3  -8   1       71.18       62.05      5.59 o 
   4  -8   1       27.38       28.13      5.15 o 
   5  -8   1       24.54       17.58      8.29 o 
   6  -8   1       94.36       84.62      9.54 o 
  -3  -7   1        0.00        0.96      6.82 o 
  -2  -7   1        0.04        3.01     10.29 o 
  -1  -7   1        2.53        1.26      8.03 o 
   0  -7   1       53.95       50.58      3.79 o 
   1  -7   1       65.81       60.73      4.83 o 
   2  -7   1      342.25      338.22      7.08 o 
   3  -7   1      232.57      227.71      6.46 o 
   4  -7   1      297.01      323.08      6.81 o 
   5  -7   1      134.44      141.37     10.04 o 
   6  -7   1       85.62       98.68     10.29 o 
   7  -7   1       27.67       31.14      9.54 o 
  -5  -6   1        0.27        4.52      9.79 o 
  -4  -6   1       27.38       25.86      6.90 o 
  -3  -6   1       16.37       20.41      6.44 o 
  -2  -6   1      176.60      186.96      7.69 o 
  -1  -6   1        0.80        0.94      1.31 o 
   0  -6   1       56.34       61.28      4.50 o 
   1  -6   1       64.32       64.43      3.37 o 
   2  -6   1       65.73       62.67      4.78 o 
   3  -6   1       20.54       24.01      3.38 o 
   4  -6   1       20.86       20.95      4.13 o 
   5  -6   1        7.01        6.03      7.78 o 
   6  -6   1        0.29       -3.77      8.54 o 
   7  -6   1        3.62        0.25      8.79 o 
   8  -6   1        0.38       -4.52      9.79 o 
  -6  -5   1        1.33        8.79     10.55 o 
  -5  -5   1       17.02       16.29      7.19 o 
  -4  -5   1       21.66       18.15      4.82 o 
  -3  -5   1       47.34       44.37      4.60 o 
  -2  -5   1       84.97       79.35      2.14 o 
  -1  -5   1        0.34        0.32      1.06 o 
   0  -5   1      149.20      142.42      1.71 o 
   1  -5   1       21.40       24.19      2.53 o 
   2  -5   1        6.70        5.68      2.20 o 
   3  -5   1        5.03        8.30      3.56 o 
   4  -5   1       39.92       42.00      3.57 o 
   5  -5   1        0.05       -0.05      2.18 o 
   6  -5   1       30.58       26.87      8.03 o 
   7  -5   1        1.66        1.00      8.54 o 
   8  -5   1        0.05        2.76      9.54 o 
  -6  -4   1       36.75       25.74      6.57 o 
  -5  -4   1        5.48        1.24      4.78 o 
  -4  -4   1        0.50        0.49      4.17 o 
  -3  -4   1        8.77        7.57      1.26 o 
  -2  -4   1       42.10       38.98      1.21 o 
  -1  -4   1        0.02        1.57      1.23 o 
   0  -4   1        1.04        0.12      2.02 o 
   1  -4   1        0.01        0.21      1.85 o 
   2  -4   1      119.80      115.46      1.80 o 
   3  -4   1      201.80      205.32      4.33 o 
   4  -4   1        2.91        3.63      2.39 o 
   5  -4   1        0.08        0.00      8.03 o 
   6  -4   1        0.00       -1.00      6.78 o 
   7  -4   1        0.52        2.26      8.54 o 
   8  -4   1        0.48       -2.26      9.04 o 
  -7  -3   1        0.03       -5.52     10.80 o 
  -6  -3   1        0.16        2.13      6.75 o 
  -5  -3   1        6.16        4.20      4.62 o 
  -4  -3   1        8.17        5.61      1.80 o 
  -3  -3   1       13.75       12.17      1.78 o 
  -2  -3   1      107.83      110.28      1.85 o 
  -1  -3   1      249.44      247.01      2.36 o 
   0  -3   1     1197.90     1221.92      5.34 o 
   1  -3   1        0.11        1.80      2.05 o 
   2  -3   1      233.36      273.70      2.40 o 
   3  -3   1      514.30      506.79      3.40 o 
   4  -3   1      222.31      219.20      9.29 o 
   5  -3   1       14.56       14.06      7.53 o 
   6  -3   1        0.49        4.02      8.03 o 
   7  -3   1        1.68        4.02      8.29 o 
   8  -3   1       10.47       17.33      9.04 o 
   9  -3   1        0.29        2.51      9.04 o 
  -7  -2   1        6.62        6.42      7.10 o 
  -6  -2   1       16.20       10.80      9.29 o 
  -5  -2   1       25.52       31.22      3.69 o 
  -4  -2   1       38.84       40.06      2.60 o 
  -3  -2   1        8.55        6.40      1.75 o 
  -2  -2   1      142.28      134.40      2.07 o 
  -1  -2   1     1447.35     1373.59      5.06 o 
   0  -2   1     1234.95     1193.36      8.99 o 
   1  -2   1      610.46      626.46      4.03 o 
   2  -2   1        9.64       11.76      1.80 o 
   3  -2   1        0.17        1.09      3.00 o 
   4  -2   1      371.59      345.43     24.46 o 
   5  -2   1       23.39       23.69      1.94 o 
   6  -2   1      402.77      383.67     11.55 o 
   7  -2   1        0.18        1.00      7.28 o 
   8  -2   1      137.02      108.47      9.54 o 
   9  -2   1        0.00       10.04      8.54 o 
  -8  -1   1        3.45       -5.27     10.80 o 
  -7  -1   1       15.75       14.82      5.13 o 
  -6  -1   1        0.90        0.75      7.28 o 
  -5  -1   1       16.25       19.03      4.40 o 
  -4  -1   1       29.01       30.97      2.36 o 
  -3  -1   1      307.62      273.89      2.91 o 
  -2  -1   1        0.02        3.01      2.00 o 
  -1  -1   1     2994.90     2951.46     16.30 o 
   1  -1   1      204.95      185.81      5.02 o 
   2  -1   1    26800.86    24047.80    238.79 o 
   3  -1   1       23.79       25.02      1.83 o 
   4  -1   1     7799.85     7736.35     71.48 o 
   5  -1   1        1.51        1.48      2.55 o 
   6  -1   1      734.05      691.76     13.06 o 
   7  -1   1        1.27        0.25      6.28 o 
   8  -1   1       37.07       32.39      7.03 o 
   9  -1   1        0.83       -8.03      8.54 o 
  -8   0   1        0.62        7.28      6.53 o 
  -7   0   1        1.62        3.62      5.20 o 
  -6   0   1        9.81        3.77      8.29 o 
  -5   0   1        6.15        7.33      3.08 o 
  -4   0   1      107.56      116.44      3.31 o 
  -3   0   1     1117.44     1101.90      6.19 o 
  -2   0   1     6400.72     6298.27    119.27 o 
  -1   0   1       13.40       15.32      3.26 o 
   1   0   1       11.64       11.23      1.36 o 
   2   0   1      476.64      462.18      2.87 o 
   3   0   1      232.61      252.07      2.90 o 
   4   0   1        0.11       -0.20      2.36 o 
   5   0   1       10.75       12.86      2.88 o 
   6   0   1        0.08        3.01      5.78 o 
   7   0   1        0.52        3.77      6.03 o 
   8   0   1        1.61       -7.03      9.29 o 
  -9   1   1       11.33       13.31      6.78 o 
  -8   1   1        6.65        0.00      7.53 o 
  -7   1   1       74.59       72.23      6.27 o 
  -6   1   1       10.82       13.56      6.53 o 
  -5   1   1      111.29      122.12      3.72 o 
  -4   1   1      571.45      550.46     10.79 o 
  -3   1   1       42.56       38.79      2.68 o 
  -2   1   1    16339.90    15423.57    115.75 o 
  -1   1   1        0.31        0.50      4.02 o 
   1   1   1      358.23      339.08      3.26 o 
   2   1   1      107.29       97.70      2.25 o 
   3   1   1       33.39       33.46      2.32 o 
   4   1   1      183.56      192.99      3.40 o 
   5   1   1        3.55        2.20      2.70 o 
   6   1   1        1.03        2.01      5.27 o 
   7   1   1        2.86        4.17      5.01 o 
   8   1   1        0.32       -1.00      9.54 o 
  -9   2   1        0.60       -3.26      8.29 o 
  -8   2   1       58.70       44.44      8.54 o 
  -7   2   1        2.04        1.41      6.21 o 
  -6   2   1      241.56      245.57     10.80 o 
  -5   2   1        8.43       12.01      2.77 o 
  -4   2   1       87.59       82.75      5.22 o 
  -3   2   1       12.92       11.19      3.26 o 
  -2   2   1      145.07      153.86      3.36 o 
  -1   2   1     2499.38     2419.94      8.50 o 
   0   2   1     1252.98     1151.95      4.71 o 
   1   2   1       29.45       31.41      2.54 o 
   2   2   1       31.56       34.26      1.46 o 
   3   2   1      115.86      108.42      2.42 o 
   4   2   1        9.21       10.84      2.76 o 
   5   2   1       18.73       19.13      3.09 o 
   6   2   1        5.84        5.67      5.43 o 
   7   2   1        0.14       -2.01      9.29 o 
  -9   3   1        0.08        6.28      9.54 o 
  -8   3   1        1.53        6.53      9.29 o 
  -7   3   1        1.79        2.01      8.79 o 
  -6   3   1       28.98       26.93      5.49 o 
  -5   3   1        7.47       10.29      7.03 o 
  -4   3   1       51.99       52.59      3.97 o 
  -3   3   1      214.67      204.88      2.97 o 
  -2   3   1      126.33      126.80      2.12 o 
  -1   3   1       11.32       10.53      2.29 o 
   0   3   1       20.30       18.14      1.84 o 
   1   3   1      254.09      245.39      2.18 o 
   2   3   1      428.40      443.47      4.86 o 
   3   3   1       60.85       52.56      2.04 o 
   4   3   1       23.67       23.31      1.91 o 
   5   3   1        8.59       13.35      5.67 o 
   6   3   1        8.14        6.17      6.27 o 
   7   3   1        0.53        3.77      9.54 o 
  -8   4   1        0.10        2.26      8.79 o 
  -7   4   1        9.82        7.53      9.04 o 
  -6   4   1        2.41        3.52      7.53 o 
  -5   4   1       10.71        9.26      2.81 o 
  -4   4   1      156.93      163.59      6.78 o 
  -3   4   1      424.59      423.77      5.94 o 
  -2   4   1       26.28       22.70      2.95 o 
  -1   4   1      206.30      205.70      3.20 o 
   0   4   1        0.04       -0.23      1.67 o 
   1   4   1      138.83      139.97      5.65 o 
   2   4   1        3.19        6.49      3.46 o 
   3   4   1        6.31        4.76      5.13 o 
   4   4   1        0.52       -1.10      5.95 o 
   5   4   1        5.97        3.58      5.93 o 
   6   4   1       13.58       23.06      7.22 o 
  -8   5   1        0.04        1.26     10.29 o 
  -7   5   1        1.18        1.26      9.04 o 
  -6   5   1        0.27       -1.76      9.04 o 
  -5   5   1       62.87       67.69      4.02 o 
  -4   5   1        2.05        2.85      3.84 o 
  -3   5   1       34.67       34.20      4.15 o 
  -2   5   1        9.95        8.94      2.98 o 
  -1   5   1       84.81       87.53      3.22 o 
   0   5   1      555.21      548.16      7.09 o 
   1   5   1      266.20      263.40     10.80 o 
   2   5   1      912.71      962.46     17.33 o 
   3   5   1      301.73      318.51      8.91 o 
   4   5   1      423.01      480.88     10.55 o 
   5   5   1      127.37      111.60      7.71 o 
   6   5   1       86.29       88.38     11.30 o 
  -7   6   1        0.96        3.77      8.29 o 
  -6   6   1        2.29        6.53      9.29 o 
  -5   6   1       66.46       63.08      4.41 o 
  -4   6   1      201.17      212.48      5.79 o 
  -3   6   1      297.98      284.76     10.17 o 
  -2   6   1      994.38      972.22     18.83 o 
  -1   6   1      613.29      604.68      6.34 o 
   0   6   1     1432.29     1387.64     12.52 o 
   1   6   1      118.77      117.51     10.55 o 
   2   6   1      155.93      156.93     10.29 o 
   3   6   1       37.18       44.63      7.27 o 
   4   6   1        2.11        6.03      7.28 o 
   5   6   1        5.95        2.26     10.80 o 
  -7   7   1       23.13       25.61      9.04 o 
  -6   7   1       15.76       24.86      8.03 o 
  -5   7   1       12.69       10.29      7.78 o 
  -4   7   1        4.05        8.51      4.68 o 
  -3   7   1       31.02       29.12      5.06 o 
  -2   7   1       14.96       16.14      4.74 o 
  -1   7   1      108.55      113.76      4.71 o 
   0   7   1        8.29        8.69      3.01 o 
   1   7   1       15.82       15.07      9.79 o 
   2   7   1       13.10       28.88     11.05 o 
   3   7   1        0.00       -1.76     10.55 o 
  -6   8   1       49.79       57.75      9.79 o 
  -5   8   1       20.04       25.11      8.79 o 
  -4   8   1       33.48       31.27      5.24 o 
  -3   8   1        0.84        1.94      5.00 o 
  -2   8   1       37.35       41.81      4.78 o 
  -1   8   1       16.69       13.31      8.29 o 
   0   8   1       16.50       22.35     10.29 o 
   1   8   1        1.27       11.80     10.55 o 
   2   8   1        2.14       -3.26     10.29 o 
  -6   9   1        1.19       -5.27      9.04 o 
  -5   9   1        0.52       -7.53      8.54 o 
  -4   9   1        0.30       -3.52      7.53 o 
  -3   9   1        1.41        2.88      4.87 o 
  -2   9   1        6.57        7.78      8.54 o 
  -1   9   1        2.05        5.27      9.79 o 
   0   9   1        0.02       -2.76      9.04 o 
  -5  10   1        0.86        0.25      8.03 o 
  -3  10   1        0.15        2.01      9.79 o 
  -2  10   1       11.57       17.58      9.79 o 
   2 -10   2       26.13       28.88     10.55 o 
   4 -10   2       12.70       27.37      8.54 o 
   5 -10   2        0.01        6.03      8.54 o 
   0  -9   2       15.25       17.58     10.29 o 
   1  -9   2       22.61       20.09     10.29 o 
   2  -9   2       13.08       11.30      9.29 o 
   3  -9   2        0.49       -0.55      5.25 o 
   4  -9   2       16.77       19.08      7.78 o 
   5  -9   2        6.74        3.52      9.04 o 
  -2  -8   2       18.13       22.35      9.29 o 
  -1  -8   2       13.57       16.57      8.79 o 
   0  -8   2        3.56        0.50      9.79 o 
   1  -8   2        6.11        7.03      4.36 o 
   2  -8   2        0.23        1.97      4.77 o 
   3  -8   2        0.10        1.64      4.86 o 
   4  -8   2       14.60       12.29      5.07 o 
   5  -8   2       32.45       40.43      9.54 o 
   6  -8   2       47.56       40.17      9.79 o 
  -3  -7   2        2.57        5.46      7.19 o 
  -2  -7   2        0.50        1.55      5.95 o 
  -1  -7   2       17.45        4.02      8.03 o 
   0  -7   2       37.53       33.18      3.86 o 
   1  -7   2       20.09       16.96      4.41 o 
   2  -7   2       62.33       57.75      5.11 o 
   3  -7   2        1.78        2.85      4.78 o 
   4  -7   2        4.99        4.21      4.58 o 
   5  -7   2       25.30       26.11      7.78 o 
   6  -7   2       14.15       21.85      8.54 o 
   7  -7   2        2.70       -0.75     10.29 o 
  -5  -6   2        1.95        2.26      9.04 o 
  -4  -6   2       14.79       15.34      5.18 o 
  -3  -6   2        0.35        0.43      4.45 o 
  -2  -6   2        1.93        3.40      3.97 o 
  -1  -6   2       14.51       13.59      1.64 o 
   0  -6   2       12.45       12.22      1.30 o 
   1  -6   2       46.01       45.12      3.36 o 
   2  -6   2       58.66       62.33      3.68 o 
   3  -6   2        1.97        3.64      3.20 o 
   4  -6   2       82.82       90.53      4.68 o 
   5  -6   2        0.12        2.01      8.29 o 
   6  -6   2        8.42        7.28      9.04 o 
   7  -6   2        3.44        3.52      9.29 o 
   8  -6   2        2.56        4.27      8.29 o 
  -5  -5   2        0.77        1.19      5.11 o 
  -4  -5   2       37.41       37.55      5.02 o 
  -3  -5   2        0.95       -0.24      4.20 o 
  -2  -5   2       51.60       57.12      1.64 o 
  -1  -5   2        9.06       12.09      1.48 o 
   0  -5   2        5.60        6.23      2.57 o 
   1  -5   2       60.87       65.26      2.76 o 
   2  -5   2        0.11       -0.73      1.33 o 
   3  -5   2       23.59       22.98      2.17 o 
   4  -5   2       11.57       12.18      3.17 o 
   5  -5   2        0.33        0.71      1.24 o 
   6  -5   2        0.47        2.26      7.03 o 
   7  -5   2        0.12        1.51      9.54 o 
   8  -5   2        0.15       -1.26      9.79 o 
  -6  -4   2        1.13       -2.93      6.38 o 
  -5  -4   2       10.73       10.98      4.97 o 
  -4  -4   2        9.69        7.17      2.19 o 
  -3  -4   2        3.23        0.88      1.69 o 
  -2  -4   2        0.87        0.53      1.52 o 
  -1  -4   2      145.95      145.47      2.72 o 
   0  -4   2       58.96       65.99      2.52 o 
   1  -4   2       80.32       82.17      2.36 o 
   2  -4   2      258.67      252.60      2.29 o 
   3  -4   2       66.45       79.62      2.41 o 
   4  -4   2      178.46      172.63      3.37 o 
   5  -4   2        1.06        0.50      7.28 o 
   6  -4   2       11.20        6.28      7.53 o 
   7  -4   2        0.03       -0.50      7.78 o 
   8  -4   2        7.84        9.79      8.79 o 
  -7  -3   2        2.15       -2.19      7.54 o 
  -6  -3   2        5.50        4.14      6.75 o 
  -5  -3   2       38.80       35.27      3.20 o 
  -4  -3   2       48.02       43.82      2.73 o 
  -3  -3   2      176.16      171.61      2.78 o 
  -2  -3   2       74.08       73.16      2.76 o 
  -1  -3   2      240.79      238.67      3.98 o 
   0  -3   2      463.37      435.87      3.49 o 
   1  -3   2      390.70      376.38      3.14 o 
   2  -3   2      191.82      188.29      2.21 o 
   3  -3   2        7.63        5.23      1.51 o 
   4  -3   2      405.11      364.79      5.46 o 
   5  -3   2        2.84        2.51      6.78 o 
   6  -3   2      134.59      134.33      9.29 o 
   7  -3   2        0.12        2.01      8.54 o 
   8  -3   2       63.49       52.98      9.79 o 
   9  -3   2        0.03        0.50      9.54 o 
  -7  -2   2        7.18        6.51      7.25 o 
  -6  -2   2       33.94       39.42      9.54 o 
  -5  -2   2        2.49        0.36      2.85 o 
  -4  -2   2       35.21       38.78      2.59 o 
  -3  -2   2      408.41      394.74      3.35 o 
  -2  -2   2      746.29      785.18      4.67 o 
  -1  -2   2       14.21       18.96      2.28 o 
   0  -2   2      869.58      994.92      4.29 o 
   1  -2   2      420.90      448.60      2.70 o 
   2  -2   2      574.15      528.99      4.28 o 
   3  -2   2      200.04      221.02      4.11 o 
   4  -2   2      876.67      796.95      8.54 o 
   5  -2   2        7.18        3.77      6.78 o 
   6  -2   2      856.93      781.65     14.06 o 
   7  -2   2        0.27        4.02      7.53 o 
   8  -2   2      315.98      284.99     11.55 o 
   9  -2   2        3.70       17.33      8.03 o 
  -7  -1   2       49.21       50.97     10.04 o 
  -6  -1   2        0.23        0.62      4.58 o 
  -5  -1   2       88.76       84.72      5.42 o 
  -4  -1   2       37.42       37.11      2.68 o 
  -3  -1   2        4.50        2.96      2.31 o 
  -2  -1   2       51.53       42.11      2.74 o 
  -1  -1   2     1931.96     1846.61     11.08 o 
   0  -1   2     1735.16     1737.74      7.97 o 
   1  -1   2      252.52      215.44      5.78 o 
   2  -1   2     1406.80     1222.12     11.80 o 
   3  -1   2       80.16       72.61      2.62 o 
   4  -1   2      590.25      538.22     13.64 o 
   5  -1   2      165.58      172.21      3.71 o 
   6  -1   2       31.59       32.39      6.78 o 
   7  -1   2       26.15       28.62      6.53 o 
   8  -1   2        0.30        3.77      6.53 o 
   9  -1   2        3.45        0.75      8.03 o 
  -8   0   2        0.01        1.29      5.62 o 
  -7   0   2       14.92       12.30      9.29 o 
  -6   0   2        0.28       -0.15      5.13 o 
  -5   0   2      265.94      239.49      4.62 o 
  -4   0   2      201.14      211.97      3.96 o 
  -3   0   2      845.05      849.26     11.32 o 
  -2   0   2       75.61       79.75      4.52 o 
  -1   0   2      315.23      297.54      5.02 o 
   1   0   2     3552.78     3367.15     26.99 o 
   2   0   2     5646.97     5829.45     18.66 o 
   3   0   2      398.70      346.84      2.76 o 
   4   0   2      371.92      402.51      3.64 o 
   5   0   2       23.29       20.84      2.65 o 
   6   0   2       10.93       17.83      5.78 o 
   7   0   2       20.89       26.11      6.28 o 
   8   0   2        0.66       -4.77      8.79 o 
  -9   1   2        3.60        2.51      7.28 o 
  -8   1   2        1.63       -6.16     15.94 o 
  -7   1   2        6.59        3.01      8.29 o 
  -6   1   2        9.17        6.74      5.11 o 
  -5   1   2       66.27       77.17      3.53 o 
  -4   1   2      148.22      158.72      4.26 o 
  -3   1   2      187.10      161.20      7.03 o 
  -2   1   2        0.80        3.77      6.03 o 
  -1   1   2      869.35      841.41      7.28 o 
   0   1   2      497.46      449.36      3.11 o 
   1   1   2      504.32      520.85      4.08 o 
   2   1   2      348.03      291.46      2.25 o 
   3   1   2        9.83        5.95      1.74 o 
   4   1   2       37.03       33.36      2.33 o 
   5   1   2        1.36        0.48      2.70 o 
   6   1   2        1.17        1.48      3.51 o 
   7   1   2        0.00       -4.27      8.29 o 
   8   1   2        0.14       -1.51     10.04 o 
  -9   2   2        4.40        4.02      9.54 o 
  -8   2   2       17.10       11.53      6.97 o 
  -7   2   2       11.99       22.60      9.04 o 
  -6   2   2        1.18        0.38      5.18 o 
  -5   2   2       19.28       19.15      2.92 o 
  -4   2   2      280.55      264.20      6.01 o 
  -3   2   2       10.60       11.74      3.19 o 
  -2   2   2     1553.54     1531.41     13.31 o 
  -1   2   2     1621.11     1579.49      6.66 o 
   0   2   2      429.79      443.18      3.23 o 
   1   2   2      374.40      350.89      3.31 o 
   2   2   2      143.93      147.50      4.86 o 
   3   2   2       25.71       22.56      1.66 o 
   4   2   2       13.13       14.70      2.20 o 
   5   2   2       10.21       11.96      3.36 o 
   6   2   2        6.38        5.68      5.18 o 
   7   2   2        0.42        0.75      9.79 o 
  -8   3   2        2.42        2.51      9.04 o 
  -7   3   2        5.75        8.58      6.38 o 
  -6   3   2        2.93        5.78      7.78 o 
  -5   3   2      120.74      117.17      6.08 o 
  -4   3   2       25.15       25.56      3.39 o 
  -3   3   2     1598.93     1558.70      8.92 o 
  -2   3   2      605.84      574.74      3.47 o 
  -1   3   2       68.82       80.01      2.90 o 
   0   3   2      123.36      126.45      2.32 o 
   1   3   2       16.24       12.02      4.03 o 
   2   3   2       38.82       38.42      7.28 o 
   3   3   2        9.41        9.13      0.87 o 
   4   3   2       11.15       12.25      1.60 o 
   5   3   2        1.96       -0.16      5.67 o 
   6   3   2        5.84        6.86      5.72 o 
   7   3   2        0.17        2.76     10.80 o 
  -8   4   2        3.43        5.27      9.29 o 
  -7   4   2       32.85       43.19      9.04 o 
  -6   4   2        3.37        6.03      4.97 o 
  -5   4   2       22.99       22.97      3.06 o 
  -4   4   2       31.32       32.81      2.79 o 
  -3   4   2       24.68       25.63      2.12 o 
  -2   4   2       50.61       47.76      3.16 o 
  -1   4   2       79.86       83.17      2.41 o 
   0   4   2       20.58       18.85      1.70 o 
   1   4   2        3.75       -0.50      7.53 o 
   2   4   2      103.89      112.79      5.57 o 
   3   4   2        4.13        2.98      4.78 o 
   4   4   2      190.39      191.59     13.43 o 
   5   4   2       44.78       55.95      6.90 o 
   6   4   2      154.77      176.83      9.92 o 
   7   4   2       24.31       37.91     10.04 o 
  -8   5   2        4.46        4.27     10.04 o 
  -7   5   2       13.23        9.29      9.29 o 
  -6   5   2        0.72        4.02      7.53 o 
  -5   5   2       13.74       14.83      3.79 o 
  -4   5   2        0.09       -0.25      3.90 o 
  -3   5   2        6.88        7.53      4.15 o 
  -2   5   2       64.74       64.70      3.46 o 
  -1   5   2        6.49        5.03      2.45 o 
   0   5   2       88.66       82.18      2.29 o 
   1   5   2      397.57      386.18     10.80 o 
   2   5   2      563.85      601.57      9.85 o 
   3   5   2      118.50      118.08      6.38 o 
   4   5   2      243.27      249.75     13.68 o 
   5   5   2        5.25       11.17      6.92 o 
   6   5   2       13.36       12.55     10.04 o 
  -7   6   2        5.69        4.52      8.79 o 
  -6   6   2        0.20       -0.75      7.78 o 
  -5   6   2        8.62       10.27      4.13 o 
  -4   6   2        7.08        8.08      4.28 o 
  -3   6   2      156.63      159.64      6.65 o 
  -2   6   2        3.72        4.32      4.34 o 
  -1   6   2        9.24        7.00      2.75 o 
   0   6   2       18.41       14.95      1.94 o 
   1   6   2      226.13      252.10     11.80 o 
   2   6   2       40.75       43.94      9.29 o 
   3   6   2      105.15      102.45      7.35 o 
   4   6   2        3.29        7.06      7.00 o 
  -7   7   2        0.00        2.76      9.54 o 
  -6   7   2       11.22       13.56      9.04 o 
  -5   7   2       38.36       47.96      8.79 o 
  -4   7   2       80.36       82.46      5.50 o 
  -3   7   2      256.32      257.58      6.74 o 
  -2   7   2      373.37      359.62     13.43 o 
  -1   7   2       45.84       40.25      3.94 o 
   0   7   2       32.96       26.36      9.04 o 
   1   7   2        7.14        4.02      7.78 o 
   2   7   2       20.72       26.87      9.04 o 
   3   7   2       10.59        2.26     11.05 o 
  -6   8   2       12.61       10.04      9.29 o 
  -5   8   2        0.99        0.50      8.29 o 
  -4   8   2        1.15        2.74      5.06 o 
  -3   8   2       14.13       15.96      5.18 o 
  -2   8   2        9.70       11.97      4.29 o 
  -1   8   2        0.00        5.27      9.04 o 
   0   8   2        0.12        2.51      8.54 o 
   1   8   2        5.60       10.29     10.80 o 
   2   8   2        4.66       10.80      9.79 o 
  -6   9   2        5.43        2.51      8.54 o 
  -5   9   2        8.23       15.07      8.54 o 
  -4   9   2        2.49        3.52      7.28 o 
  -3   9   2        3.64        6.53      8.79 o 
  -2   9   2        1.28       -6.03      9.79 o 
  -1   9   2        0.00        3.52     10.29 o 
   0   9   2       12.20       12.30      9.79 o 
  -3  10   2        0.10       -6.53      9.29 o 
  -2  10   2        0.70       -1.26     10.29 o 
   2 -10   3       30.95       44.69     10.80 o 
   4 -10   3        4.09       11.05      8.54 o 
   0  -9   3       10.84       13.81     10.29 o 
   1  -9   3       35.52       43.44     10.55 o 
   2  -9   3       14.56       20.34      5.29 o 
   3  -9   3       28.15       31.77      5.65 o 
   4  -9   3        4.31        9.04      7.78 o 
   5  -9   3        1.52       -1.51      9.04 o 
  -2  -8   3       13.91       13.81     11.30 o 
  -1  -8   3       10.39       24.36     10.55 o 
   0  -8   3        0.23       -4.52      9.79 o 
   1  -8   3        3.83        5.07      4.41 o 
   2  -8   3        0.01       -4.82      5.18 o 
   3  -8   3        7.09        7.41      5.15 o 
   4  -8   3        6.75        8.03      7.78 o 
   5  -8   3        2.58        3.77      7.78 o 
   6  -8   3        7.37        7.03     10.04 o 
  -3  -7   3        0.07        9.48      6.72 o 
  -2  -7   3        6.02        7.88      6.26 o 
  -1  -7   3        4.49        7.03      8.29 o 
   0  -7   3       22.17       24.62      4.06 o 
   1  -7   3        0.37        0.17      4.52 o 
   2  -7   3       19.61       27.92      5.04 o 
   3  -7   3        4.71        2.92      4.75 o 
   4  -7   3       14.45       11.83      4.46 o 
   5  -7   3       22.05       12.81      9.04 o 
   6  -7   3       18.51       17.58      9.79 o 
   7  -7   3        0.70       -2.76      9.54 o 
  -5  -6   3        0.85        5.52     10.55 o 
  -4  -6   3        2.60        6.83      4.95 o 
  -3  -6   3        3.60        8.50      4.45 o 
  -2  -6   3        1.66        1.54      4.03 o 
  -1  -6   3        0.68        1.04      2.00 o 
   0  -6   3       33.79       33.63      3.07 o 
   1  -6   3        4.75        2.99      4.52 o 
   2  -6   3       49.49       49.74      1.52 o 
   3  -6   3       10.55       10.57      1.78 o 
   4  -6   3        2.63        0.88      3.77 o 
   5  -6   3        9.84        8.79      8.79 o 
   6  -6   3        1.76        3.77      7.53 o 
   7  -6   3        0.00        1.76      9.04 o 
  -6  -5   3        0.86       -0.50      8.79 o 
  -5  -5   3        0.64        0.85      5.17 o 
  -4  -5   3        3.19        3.80      4.73 o 
  -3  -5   3        5.01        2.95      1.81 o 
  -2  -5   3       18.27       14.88      1.75 o 
  -1  -5   3       54.81       65.70      2.68 o 
   0  -5   3       53.43       53.62      2.74 o 
   1  -5   3        1.73        2.29      2.47 o 
   2  -5   3        0.04       -0.26      2.41 o 
   3  -5   3       21.52       20.73      1.74 o 
   4  -5   3        1.01        0.62      2.15 o 
   5  -5   3       47.18       48.71      7.53 o 
   6  -5   3       32.48       26.87      7.28 o 
   7  -5   3       17.23       13.56      8.54 o 
   8  -5   3        2.74        1.51      9.04 o 
  -6  -4   3        0.05       -2.10      6.46 o 
  -5  -4   3        0.19       -0.37      4.83 o 
  -4  -4   3        0.10       -0.29      2.42 o 
  -3  -4   3       20.97       23.87      2.21 o 
  -2  -4   3       17.50       20.65      2.11 o 
  -1  -4   3      394.93      442.89      3.96 o 
   0  -4   3       38.90       54.09      2.40 o 
   1  -4   3      792.30      812.06      4.36 o 
   2  -4   3      135.13      125.51      2.31 o 
   3  -4   3      183.85      176.51      2.33 o 
   4  -4   3       38.64       38.91      3.45 o 
   5  -4   3        3.18        3.39      5.27 o 
   6  -4   3        3.26       -1.00      8.29 o 
   7  -4   3        0.90        4.52      7.53 o 
   8  -4   3       17.21       10.80      9.54 o 
  -7  -3   3        0.02        0.94      6.82 o 
  -6  -3   3        0.03        0.64      6.46 o 
  -5  -3   3        8.34        4.59      3.57 o 
  -4  -3   3       12.00       11.21      2.15 o 
  -3  -3   3      220.65      241.74      3.41 o 
  -2  -3   3      441.83      489.90      4.20 o 
  -1  -3   3        1.19        1.73      1.97 o 
   0  -3   3       40.13       48.24      2.48 o 
   1  -3   3      963.21     1036.16      4.45 o 
   2  -3   3      484.92      525.10      3.79 o 
   3  -3   3      273.54      289.78      4.21 o 
   4  -3   3       38.60       47.83      4.77 o 
   5  -3   3        0.61        1.93      4.96 o 
   6  -3   3        3.23       -2.01      8.03 o 
   7  -3   3        5.02       -1.51      8.54 o 
   8  -3   3       30.39       16.82      9.54 o 
   9  -3   3        0.22        3.77      8.29 o 
  -7  -2   3       34.43       34.90      8.79 o 
  -6  -2   3        7.87        4.81      4.71 o 
  -5  -2   3      215.17      220.73      6.04 o 
  -4  -2   3        1.20        1.19      2.76 o 
  -3  -2   3      923.08      904.70      5.73 o 
  -2  -2   3        9.32        4.24      1.98 o 
  -1  -2   3     1334.32     1340.81      7.29 o 
   0  -2   3        7.17        7.37      3.61 o 
   1  -2   3      380.70      391.68      5.80 o 
   2  -2   3     1174.42      940.59      6.28 o 
   3  -2   3      199.15      189.18      4.18 o 
   4  -2   3       74.23       63.36      5.04 o 
   5  -2   3       17.02       16.69      4.50 o 
   6  -2   3       65.80       58.50      7.53 o 
   7  -2   3       21.48       27.62      7.78 o 
   8  -2   3        4.43       15.57      7.53 o 
   9  -2   3        2.51       11.80      7.53 o 
  -7  -1   3       46.55       53.23     10.55 o 
  -6  -1   3        8.45        9.70      4.58 o 
  -5  -1   3       10.36        8.61      4.58 o 
  -4  -1   3      102.18      107.22      3.42 o 
  -3  -1   3       96.90      101.26      3.16 o 
  -2  -1   3      183.85      205.90      4.02 o 
  -1  -1   3     1140.37     1135.19      8.29 o 
   0  -1   3        0.91        0.25      3.52 o 
   1  -1   3     3232.00     3076.89     13.06 o 
   2  -1   3      379.92      444.68      8.29 o 
   3  -1   3        0.98       -0.02      1.48 o 
   4  -1   3      400.11      394.37     10.51 o 
   5  -1   3       47.78       37.03      2.67 o 
   6  -1   3      310.33      317.38      9.79 o 
   7  -1   3        1.02        1.76      6.03 o 
   8  -1   3       20.59       16.14      4.93 o 
  -8   0   3        1.08        6.28     10.55 o 
  -7   0   3        0.86        2.01      5.15 o 
  -6   0   3        0.13        1.49      5.18 o 
  -5   0   3       12.94       13.29      3.50 o 
  -4   0   3        6.71        3.62      2.76 o 
  -3   0   3        2.44        1.36      2.72 o 
  -2   0   3      600.09      507.96      8.29 o 
  -1   0   3      597.33      523.28      6.78 o 
   0   0   3      139.94       86.38      3.52 o 
   1   0   3       43.62       21.57      2.57 o 
   2   0   3      946.30      873.70      3.23 o 
   3   0   3      261.21      223.56      2.70 o 
   4   0   3       30.03       32.00      2.20 o 
   5   0   3        2.89        5.21      2.53 o 
   6   0   3        9.55        9.14      4.28 o 
   7   0   3        7.19        0.69      4.77 o 
  -9   1   3        0.00       -7.28      7.28 o 
  -8   1   3        0.09        0.00     10.04 o 
  -7   1   3        4.18        1.93      5.40 o 
  -6   1   3       33.00       33.38      5.85 o 
  -5   1   3       20.87       23.15      3.18 o 
  -4   1   3      106.52      103.20      4.03 o 
  -3   1   3      194.99      172.25      7.28 o 
  -2   1   3      544.72      540.35      9.04 o 
  -1   1   3     1379.88     1336.57      9.29 o 
   0   1   3     1825.94     1849.80      7.78 o 
   1   1   3       31.93       49.76      1.47 o 
   2   1   3       36.67       38.63      1.75 o 
   3   1   3       18.28       18.41      1.71 o 
   4   1   3       70.97       74.13      2.42 o 
   5   1   3        0.01       -0.58      2.60 o 
   6   1   3        1.59        0.27      3.35 o 
   7   1   3        3.92       -0.50      8.29 o 
   8   1   3        0.15        1.00      9.79 o 
  -9   2   3        1.39        2.26      8.54 o 
  -8   2   3        0.29        0.22      6.18 o 
  -7   2   3        1.34        3.52      7.28 o 
  -6   2   3        4.41        4.70      5.14 o 
  -5   2   3       23.26       20.63      2.93 o 
  -4   2   3        0.67        0.30      4.52 o 
  -3   2   3       96.44       75.83      6.78 o 
  -2   2   3       13.28       13.06      6.78 o 
  -1   2   3      450.52      430.96      4.68 o 
   0   2   3        7.37        2.50      1.96 o 
   1   2   3      297.11      360.37      3.41 o 
   2   2   3       55.73       55.65      1.51 o 
   3   2   3      114.95      122.15      4.46 o 
   4   2   3       23.12       23.58      2.22 o 
   5   2   3        2.18        3.37      3.16 o 
   6   2   3       15.37       20.60      6.78 o 
   7   2   3        1.39       -1.26      9.79 o 
  -8   3   3        0.00       -4.17      7.78 o 
  -7   3   3        0.86        3.77      7.78 o 
  -6   3   3        6.01        6.13      5.36 o 
  -5   3   3       81.67       85.33      5.50 o 
  -4   3   3      119.76      123.51      3.93 o 
  -3   3   3        8.70        7.63      2.82 o 
  -2   3   3      368.75      373.04      4.43 o 
  -1   3   3       84.03       96.09      3.04 o 
   0   3   3        4.15        5.76      1.06 o 
   1   3   3      272.65      252.35      3.22 o 
   2   3   3       62.58       57.50      6.78 o 
   3   3   3      103.85      118.90      6.65 o 
   4   3   3       47.28       48.53      5.01 o 
   5   3   3        7.93        7.53      5.61 o 
   6   3   3       19.01       24.28      6.33 o 
   7   3   3        8.43        4.99      6.45 o 
  -8   4   3        4.43       12.81     10.55 o 
  -7   4   3       24.74       23.57      6.09 o 
  -6   4   3       25.15       24.86      7.03 o 
  -5   4   3      155.85      143.81      5.97 o 
  -4   4   3       35.61       40.30      2.63 o 
  -3   4   3      482.90      503.41      3.85 o 
  -2   4   3      199.55      185.76      1.86 o 
  -1   4   3      113.25      132.06      3.12 o 
   0   4   3      249.54      243.78      4.08 o 
   1   4   3        0.31        4.02      7.78 o 
   2   4   3        0.24        4.06      5.04 o 
   3   4   3       51.80       65.66      5.50 o 
   4   4   3       63.76       86.82      6.74 o 
   5   4   3       29.50       28.27      6.03 o 
   6   4   3       80.93       93.04      7.35 o 
   7   4   3        3.57        1.26      9.29 o 
  -8   5   3        4.01        4.27      9.04 o 
  -7   5   3       58.67       53.23      8.79 o 
  -6   5   3       24.55       19.59      9.04 o 
  -5   5   3      147.03      136.02      4.58 o 
  -4   5   3       14.43       12.33      2.82 o 
  -3   5   3        0.86       -0.34      4.33 o 
  -2   5   3      111.69      105.13      3.70 o 
  -1   5   3      203.90      196.53      3.55 o 
   0   5   3        2.99        5.00      1.64 o 
   1   5   3       53.12       54.74      8.54 o 
   2   5   3        6.09       10.80      9.04 o 
   3   5   3       32.72       41.37      6.38 o 
   4   5   3        3.54        5.84      6.26 o 
   5   5   3       34.19       40.82      7.06 o 
   6   5   3        2.78        5.52      9.79 o 
  -7   6   3       15.87       16.07      9.79 o 
  -6   6   3        6.99        8.29      8.79 o 
  -5   6   3       87.16       88.26      5.20 o 
  -4   6   3        5.52        5.67      4.43 o 
  -3   6   3       10.25       10.27      4.61 o 
  -2   6   3       29.26       30.78      4.52 o 
  -1   6   3      193.62      180.62      5.43 o 
   0   6   3       77.76       71.43      2.21 o 
   1   6   3      167.05      155.68     10.29 o 
   2   6   3      124.46      126.30     11.05 o 
   3   6   3       19.02       16.32      9.79 o 
   4   6   3        2.99        5.75      6.44 o 
  -7   7   3        0.00        0.75      9.54 o 
  -6   7   3        3.38       10.55      9.54 o 
  -5   7   3       61.27       70.21      5.61 o 
  -4   7   3        5.36        3.70      4.93 o 
  -3   7   3        7.28       12.26      4.82 o 
  -2   7   3        0.04        1.42      4.32 o 
  -1   7   3       24.33       30.27      3.77 o 
   0   7   3       10.63       15.32      9.54 o 
   1   7   3       14.68       18.58     10.29 o 
   2   7   3        4.65        9.54      9.29 o 
   3   7   3        0.03        3.26     11.05 o 
  -6   8   3        2.13        3.26      9.29 o 
  -5   8   3       11.88        9.29      7.78 o 
  -4   8   3       38.94       40.73      5.50 o 
  -3   8   3        1.40        0.10      4.95 o 
  -2   8   3       23.48       24.85      4.49 o 
  -1   8   3       36.93       47.46     10.04 o 
   0   8   3        2.60        5.02      9.79 o 
   1   8   3        6.21       16.32     10.29 o 
  -6   9   3        0.50       -2.76      8.03 o 
  -5   9   3       15.54       21.34      8.54 o 
  -4   9   3        0.13       -0.17      5.29 o 
  -3   9   3       16.16       16.57      9.54 o 
  -2   9   3        0.20        1.76      8.79 o 
  -1   9   3        0.75        4.27      9.04 o 
   0   9   3        2.50        7.28     10.55 o 
  -3  10   3        0.23       -1.51     10.04 o 
   2 -10   4        2.21        1.76      9.79 o 
   4 -10   4        9.20       14.81      8.79 o 
   0  -9   4       39.82       45.45     11.30 o 
   1  -9   4       27.26       40.93     10.04 o 
   2  -9   4       41.49       43.94      5.67 o 
   3  -9   4        0.15        0.38      5.50 o 
   4  -9   4        1.21       -1.26      7.53 o 
   5  -9   4        0.62        4.52      8.79 o 
  -2  -8   4        2.07       -1.51     10.04 o 
  -1  -8   4        0.03        1.26     10.29 o 
   0  -8   4        4.05       -2.76      9.79 o 
   1  -8   4       10.97       16.53      4.87 o 
   2  -8   4       11.31        5.87      5.11 o 
   3  -8   4        5.60        6.02      5.06 o 
   4  -8   4       28.01       29.38      8.29 o 
   5  -8   4        3.66        1.51      8.79 o 
   6  -8   4        0.04        2.51      9.29 o 
  -4  -7   4        1.10        0.75     11.05 o 
  -3  -7   4        0.08        7.81      7.25 o 
  -2  -7   4       23.73       14.22      6.75 o 
  -1  -7   4        1.86        1.63      5.68 o 
   0  -7   4       31.43       28.68      4.41 o 
   1  -7   4        5.09        4.87      4.64 o 
   2  -7   4        6.02        5.67      4.86 o 
   3  -7   4        0.98       -0.53      4.68 o 
   4  -7   4        4.34        1.98      4.50 o 
   5  -7   4        1.72       -0.50      8.03 o 
   6  -7   4        5.85        7.78      8.03 o 
   7  -7   4        4.81       -0.75      9.04 o 
  -4  -6   4        4.39        9.12      5.18 o 
  -3  -6   4        5.08        3.10      4.34 o 
  -2  -6   4        0.52        0.02      2.27 o 
  -1  -6   4        5.17        7.54      2.50 o 
   0  -6   4        0.44       -0.06      4.13 o 
   1  -6   4       26.78       26.16      4.68 o 
   2  -6   4        0.00        0.52      3.23 o 
   3  -6   4       86.77       91.40      2.51 o 
   4  -6   4       10.60       10.15      2.91 o 
   5  -6   4        0.90       -5.02      8.79 o 
   6  -6   4        1.23       -2.51      8.29 o 
   7  -6   4        0.71       -2.26      9.54 o 
  -6  -5   4        0.72        2.26      9.54 o 
  -5  -5   4        1.14        2.60      6.26 o 
  -4  -5   4        2.52       -0.28      4.84 o 
  -3  -5   4        2.41        2.73      2.26 o 
  -2  -5   4       10.65       10.51      2.31 o 
  -1  -5   4       15.39       12.48      2.43 o 
   0  -5   4       16.45       16.44      2.62 o 
   1  -5   4       19.13       25.03      3.13 o 
   2  -5   4        0.08        0.95      2.31 o 
   3  -5   4      231.32      238.10      2.49 o 
   4  -5   4       17.63       13.43      3.16 o 
   5  -5   4       63.00       56.55      5.31 o 
   6  -5   4        1.27        2.51      6.78 o 
   7  -5   4        9.69        2.01      7.78 o 
   8  -5   4        0.16        2.76      9.54 o 
  -6  -4   4        0.36        4.81      6.29 o 
  -5  -4   4        0.01       -0.26      6.08 o 
  -4  -4   4        0.61        0.36      2.74 o 
  -3  -4   4       15.00       23.87      2.52 o 
  -2  -4   4       23.36       24.04      2.41 o 
  -1  -4   4       47.81       66.96      2.79 o 
   0  -4   4        0.30       -0.48      2.25 o 
   1  -4   4      597.21      653.29      4.82 o 
   2  -4   4      236.14      263.21      3.25 o 
   3  -4   4      116.84      128.53      2.16 o 
   4  -4   4       15.79       17.39      4.64 o 
   5  -4   4      259.07      251.42      6.93 o 
   6  -4   4       66.11       64.28      9.04 o 
   7  -4   4       11.01        6.78      7.53 o 
   8  -4   4        5.36        1.26      9.29 o 
  -7  -3   4        0.00       -4.27      7.46 o 
  -6  -3   4        3.28        6.53      9.04 o 
  -5  -3   4       15.63       17.38      4.19 o 
  -4  -3   4       37.27       37.25      3.10 o 
  -3  -3   4      348.60      383.39      6.86 o 
  -2  -3   4       17.43       27.74      2.63 o 
  -1  -3   4     2775.15     2850.22      7.91 o 
   0  -3   4       29.73       29.79      2.42 o 
   1  -3   4     3561.49     3559.24      8.68 o 
   2  -3   4      103.68       86.53      2.92 o 
   3  -3   4      431.05      458.85      4.90 o 
   4  -3   4        5.82        8.64      4.17 o 
   5  -3   4        4.24        3.83      4.88 o 
   6  -3   4        1.63        0.75      6.78 o 
   7  -3   4        2.27       -2.51      7.78 o 
   8  -3   4       14.73       15.82      9.29 o 
   9  -3   4        4.12        8.54      8.29 o 
  -7  -2   4       31.36       28.37     10.80 o 
  -6  -2   4        3.84       -0.19      4.78 o 
  -5  -2   4      318.72      324.12      6.76 o 
  -4  -2   4      113.72      116.38      4.52 o 
  -3  -2   4      619.19      631.54      6.03 o 
  -2  -2   4      282.56      289.84      3.96 o 
  -1  -2   4       53.00       65.08      3.08 o 
   0  -2   4      247.80      276.20      7.03 o 
   1  -2   4       90.75       86.96      5.27 o 
   2  -2   4       51.53       40.27      2.16 o 
   3  -2   4      214.33      215.85      4.24 o 
   4  -2   4      601.11      585.87     11.42 o 
   5  -2   4        3.36       -0.04      5.11 o 
   6  -2   4        8.85       20.59      6.78 o 
   7  -2   4        2.77       11.80      7.53 o 
   8  -2   4       13.66       24.22      5.32 o 
   9  -2   4        3.72       13.56      7.78 o 
  -7  -1   4        0.03        1.09      5.25 o 
  -6  -1   4        0.95       -0.74      4.70 o 
  -5  -1   4       12.69       11.80      4.82 o 
  -4  -1   4       48.68       58.93      3.86 o 
  -3  -1   4       91.18       97.40      3.31 o 
  -2  -1   4      174.65      189.33     11.42 o 
  -1  -1   4       19.21        9.54      5.02 o 
   0  -1   4     4486.32     3846.99     55.99 o 
   1  -1   4      235.92      184.55      6.53 o 
   2  -1   4     1551.63     1464.66      6.50 o 
   3  -1   4      226.36      198.36      2.90 o 
   4  -1   4        3.56        2.82      1.89 o 
   5  -1   4        0.88       -0.09      3.99 o 
   6  -1   4        4.76        1.51      5.78 o 
   7  -1   4        3.67        4.44      4.43 o 
   8  -1   4        8.96        8.98      4.86 o 
  -8   0   4        0.07       -0.25      8.54 o 
  -7   0   4        1.63        2.98      5.97 o 
  -6   0   4       30.36       36.54      5.54 o 
  -5   0   4       38.31       35.17      5.24 o 
  -4   0   4      152.10      168.62      4.82 o 
  -3   0   4        0.26        4.35      2.86 o 
  -2   0   4      127.61      119.27      6.78 o 
  -1   0   4      529.67      507.46      7.03 o 
   0   0   4     1608.50     1642.90      9.04 o 
   1   0   4      409.46      309.89      2.99 o 
   2   0   4      151.24      153.22      3.68 o 
   3   0   4      123.80      110.11      2.39 o 
   4   0   4       97.86       91.04      2.30 o 
   5   0   4        3.39        3.95      2.21 o 
   6   0   4       10.96        9.32      3.02 o 
   7   0   4        8.32       -0.18      4.77 o 
   8   0   4        0.62       -8.29      8.29 o 
  -8   1   4        0.12        4.52      7.78 o 
  -7   1   4        0.00       -2.51      6.11 o 
  -6   1   4        3.85        0.35      5.31 o 
  -5   1   4        0.03        1.30      3.14 o 
  -4   1   4       58.72       54.24      6.78 o 
  -3   1   4      143.23      118.77      6.78 o 
  -2   1   4       13.12        2.76      6.53 o 
  -1   1   4     1062.55      897.91      9.04 o 
   0   1   4       10.28        9.70      2.75 o 
   1   1   4      760.17      586.38      2.97 o 
   2   1   4       11.55       13.46      1.87 o 
   3   1   4      295.83      300.53      2.59 o 
   4   1   4       29.50       20.52      2.06 o 
   5   1   4      233.89      242.83      3.99 o 
   6   1   4        3.30        5.20      3.46 o 
   7   1   4       11.30        7.03      8.29 o 
   8   1   4        2.81       -2.26      9.29 o 
  -9   2   4        0.03       -5.52      9.29 o 
  -8   2   4        0.59       -0.25     10.04 o 
  -7   2   4        0.96        0.00      6.39 o 
  -6   2   4       25.24       28.40      5.75 o 
  -5   2   4        0.67       -0.36      5.24 o 
  -4   2   4       17.73       24.61      7.28 o 
  -3   2   4      129.37      135.09      7.78 o 
  -2   2   4       70.49       81.86      7.28 o 
  -1   2   4      497.68      389.77      4.86 o 
   0   2   4       41.91       59.39      2.40 o 
   1   2   4      987.87      940.02      7.18 o 
   2   2   4       58.82       61.12      1.73 o 
   3   2   4        1.47        0.80      1.53 o 
   4   2   4       47.86       42.01      2.31 o 
   5   2   4        8.84        8.32      3.20 o 
   6   2   4        2.23        1.52      5.25 o 
   7   2   4        7.62        4.27      9.04 o 
  -8   3   4        1.46        4.27      9.29 o 
  -7   3   4        1.15       -0.22      6.01 o 
  -6   3   4        0.00       -2.21      5.19 o 
  -5   3   4       29.17       31.33      5.49 o 
  -4   3   4        3.67        2.37      3.19 o 
  -3   3   4        4.35        1.51      6.03 o 
  -2   3   4      833.58      826.42      7.18 o 
  -1   3   4      894.37     1016.40      5.80 o 
   0   3   4       21.85       18.84      2.36 o 
   1   3   4      910.36     1022.34      5.95 o 
   2   3   4       68.19       56.72      3.20 o 
   3   3   4       18.57       15.76      4.96 o 
   4   3   4       11.31       19.53      3.51 o 
   5   3   4        3.09        3.26      5.47 o 
   6   3   4        0.95        1.31      5.97 o 
   7   3   4        0.52        1.26      9.79 o 
  -8   4   4        0.32       -0.32      6.82 o 
  -7   4   4       54.87       41.18      8.03 o 
  -6   4   4       13.30       13.63      5.85 o 
  -5   4   4      280.02      276.71      6.94 o 
  -4   4   4      196.79      177.96      4.07 o 
  -3   4   4      804.52      837.44     10.34 o 
  -2   4   4      103.26      112.53      3.65 o 
  -1   4   4       24.65       46.48      2.76 o 
   0   4   4      216.12      241.89      1.85 o 
   1   4   4        4.28        0.50      6.78 o 
   2   4   4       32.82       47.21      7.53 o 
   3   4   4        0.22        2.02      5.06 o 
   4   4   4        0.25        4.95      6.01 o 
   5   4   4        0.21        4.64      6.61 o 
   6   4   4        0.46        1.51      7.11 o 
  -8   5   4        0.18        2.76      9.04 o 
  -7   5   4        7.40        7.08      5.91 o 
  -6   5   4        2.81        3.58      5.07 o 
  -5   5   4        7.77        8.16      3.81 o 
  -4   5   4      124.32      121.98      2.94 o 
  -3   5   4       75.72       80.15      2.01 o 
  -2   5   4       17.73       18.30      3.29 o 
  -1   5   4      146.46      148.19      3.45 o 
   0   5   4      108.41      100.11      3.10 o 
   1   5   4        3.87       -1.00      8.54 o 
   2   5   4       14.11       10.80      8.79 o 
   3   5   4       34.28       32.64      9.54 o 
   4   5   4       25.24       29.28      6.74 o 
   5   5   4       26.34       29.81      6.93 o 
   6   5   4       16.17       10.55     10.04 o 
  -7   6   4        0.09        7.78     10.04 o 
  -6   6   4        0.76        0.50      9.29 o 
  -5   6   4       20.81       19.81      4.74 o 
  -4   6   4       23.25       25.79      4.78 o 
  -3   6   4        0.73       -1.12      4.61 o 
  -2   6   4       28.89       25.11      4.32 o 
  -1   6   4       37.82       34.30      2.76 o 
   0   6   4        0.80        1.64      1.57 o 
   1   6   4        1.58        3.01      8.03 o 
   2   6   4        4.71        8.03      8.79 o 
   3   6   4        6.39       16.07     10.29 o 
   4   6   4        0.07       -0.50      8.54 o 
  -7   7   4        6.85        4.02      9.29 o 
  -6   7   4       11.23       18.33      9.54 o 
  -5   7   4        0.82        5.14      4.86 o 
  -4   7   4       20.56       24.98      4.97 o 
  -3   7   4       13.91       10.94      4.82 o 
  -2   7   4        0.79        1.91      4.03 o 
  -1   7   4       25.76       25.09      3.67 o 
   0   7   4       51.45       39.92      8.54 o 
   1   7   4        4.58        5.27      9.29 o 
   2   7   4        7.92       11.80     10.04 o 
   3   7   4       12.55       15.82     11.30 o 
  -6   8   4        0.04        3.52      9.04 o 
  -5   8   4        5.81        7.78      7.53 o 
  -4   8   4        1.84        5.01      5.22 o 
  -3   8   4        8.75       10.06      4.97 o 
  -2   8   4        0.97        5.52      6.78 o 
  -1   8   4       35.85       46.20     10.04 o 
   0   8   4        0.14        1.26     10.29 o 
   1   8   4        7.85        3.52     10.04 o 
  -5   9   4        0.02        2.26      8.29 o 
  -4   9   4       10.49       10.44      5.43 o 
  -3   9   4        7.53       10.80      8.79 o 
  -2   9   4        0.90       -6.28     10.04 o 
  -1   9   4        2.28        3.26      9.29 o 
  -3  10   4        4.36        4.02      9.29 o 
   2 -10   5        8.62       12.55      9.29 o 
   4 -10   5       37.53       40.17      9.29 o 
   0  -9   5       11.31       15.32      9.29 o 
   1  -9   5        2.92        6.03      9.29 o 
   2  -9   5        1.74        1.34      5.43 o 
   3  -9   5        5.18        2.86      5.77 o 
   4  -9   5        6.98        9.29      8.29 o 
   5  -9   5        0.09       -1.26      8.29 o 
  -3  -8   5        0.56        6.53      9.54 o 
  -2  -8   5        0.06        4.25      7.15 o 
  -1  -8   5        0.19        0.00      8.79 o 
   0  -8   5        4.03        7.31      4.64 o 
   1  -8   5       27.86       28.97      5.34 o 
   2  -8   5       57.81       58.05      5.75 o 
   3  -8   5        0.05        0.68      5.11 o 
   4  -8   5        2.63        5.02      8.54 o 
   5  -8   5        1.38        0.00      9.29 o 
   6  -8   5        2.39        5.52      8.03 o 
  -4  -7   5        3.55        7.03      9.79 o 
  -3  -7   5        0.06        1.85      6.38 o 
  -2  -7   5       23.93       31.34      6.82 o 
  -1  -7   5        3.17        2.87      5.59 o 
   0  -7   5        7.02        6.97      4.52 o 
   1  -7   5       78.62       88.11      5.67 o 
   2  -7   5       20.47       22.70      4.97 o 
   3  -7   5       15.67       13.71      4.68 o 
   4  -7   5       10.63        7.35      4.33 o 
   5  -7   5        0.67       -3.77      8.03 o 
   6  -7   5        1.24       -2.26      9.79 o 
   7  -7   5        0.13        3.01     10.55 o 
  -4  -6   5        0.87        5.11      4.98 o 
  -3  -6   5        0.27        1.52      4.68 o 
  -2  -6   5        5.25        7.08      2.61 o 
  -1  -6   5       16.30       12.70      2.25 o 
   0  -6   5      155.69      157.94      4.52 o 
   1  -6   5        3.97        6.76      4.86 o 
   2  -6   5        0.44        2.14      4.58 o 
   3  -6   5       27.23       26.63      1.90 o 
   4  -6   5        5.15        5.56      4.26 o 
   5  -6   5        6.01        7.38      5.01 o 
   6  -6   5        2.09       -1.26      9.54 o 
   7  -6   5        5.48        8.29      8.79 o 
  -6  -5   5        1.70        0.75      9.79 o 
  -5  -5   5        0.17       -0.73      6.12 o 
  -4  -5   5        0.73        1.47      4.95 o 
  -3  -5   5        1.56        2.47      2.72 o 
  -2  -5   5        0.02        0.53      2.54 o 
  -1  -5   5       99.18      118.13      3.29 o 
   0  -5   5       24.81       23.77      2.77 o 
   1  -5   5      198.67      207.21      8.03 o 
   2  -5   5       88.18       88.25      3.49 o 
   3  -5   5        1.99        0.81      1.79 o 
   4  -5   5        2.17        3.67      4.60 o 
   5  -5   5        0.03       -0.35      5.01 o 
   6  -5   5        6.35        5.93      5.06 o 
   7  -5   5       56.13       61.02     10.04 o 
   8  -5   5        4.53       -0.75     10.04 o 
  -6  -4   5        0.06        0.40      6.39 o 
  -5  -4   5        1.67        1.00      6.29 o 
  -4  -4   5        5.39        3.48      3.13 o 
  -3  -4   5       36.68       33.08      2.78 o 
  -2  -4   5      248.54      231.82      3.70 o 
  -1  -4   5      129.34      161.79      3.31 o 
   0  -4   5       92.40      104.14      3.01 o 
   1  -4   5     1697.44     1841.09      9.75 o 
   2  -4   5       70.57       92.24      2.96 o 
   3  -4   5     1295.23     1260.00     24.38 o 
   4  -4   5       11.34       10.03      4.74 o 
   5  -4   5      326.34      320.04      7.28 o 
   6  -4   5        4.84        7.91      4.79 o 
   7  -4   5       49.19       43.69      8.29 o 
   8  -4   5        0.71        3.01      8.03 o 
  -7  -3   5        1.10        6.03      9.79 o 
  -6  -3   5        6.84        9.54      8.03 o 
  -5  -3   5        9.77        6.45      4.16 o 
  -4  -3   5        4.34        2.01      4.27 o 
  -3  -3   5      362.61      401.14      5.50 o 
  -2  -3   5       47.72       45.24      3.02 o 
  -1  -3   5     2626.94     2902.30      8.77 o 
   0  -3   5      817.73      871.67      7.85 o 
   1  -3   5      742.52      843.28      6.00 o 
   2  -3   5      327.98      357.90      5.40 o 
   3  -3   5       59.22       52.94      1.69 o 
   4  -3   5        2.99       -0.82      4.45 o 
   5  -3   5       35.53       35.80      5.15 o 
   6  -3   5       32.00       30.94      5.75 o 
   7  -3   5        7.52       10.55      7.28 o 
   8  -3   5        2.70        4.77      9.04 o 
   9  -3   5        1.33        0.00      9.54 o 
  -7  -2   5       10.04       12.30      9.04 o 
  -6  -2   5        1.35        1.82      4.97 o 
  -5  -2   5        3.01        4.34      4.34 o 
  -4  -2   5        1.59        1.83      3.54 o 
  -3  -2   5       69.58       61.53      5.52 o 
  -2  -2   5       85.54       92.70      4.02 o 
  -1  -2   5      127.56      106.91      3.68 o 
   0  -2   5      543.44      604.13      8.79 o 
   1  -2   5        0.63        4.88      3.35 o 
   2  -2   5      324.87      344.45      3.79 o 
   3  -2   5       97.17       88.02      4.14 o 
   4  -2   5      136.29      148.53      5.06 o 
   5  -2   5       18.87       17.44      4.70 o 
   6  -2   5        6.16       10.61      5.19 o 
   7  -2   5        5.06       14.31      4.79 o 
   8  -2   5        1.67        1.51      7.53 o 
   9  -2   5        1.37       -8.79      8.79 o 
  -7  -1   5       24.00       17.09      5.84 o 
  -6  -1   5        1.68       -0.68      5.25 o 
  -5  -1   5        6.26        4.78      4.75 o 
  -4  -1   5        0.00       -0.25      5.52 o 
  -3  -1   5      681.41      736.47      5.84 o 
  -2  -1   5      477.54      485.27      5.57 o 
  -1  -1   5     2275.55     2130.02     13.06 o 
   0  -1   5       34.22       53.98      6.53 o 
   1  -1   5      381.62      357.81      7.78 o 
   2  -1   5      758.08      735.30      5.28 o 
   3  -1   5       78.98       76.98      3.00 o 
   4  -1   5        8.84        6.52      2.07 o 
   5  -1   5        1.55        3.61      2.00 o 
   6  -1   5        0.06        2.07      4.17 o 
   7  -1   5       24.67       30.08      4.70 o 
   8  -1   5        8.16        2.01      5.27 o 
  -8   0   5        1.23        5.60      6.30 o 
  -7   0   5        0.02       -1.51      5.50 o 
  -6   0   5        0.72       -1.80      5.36 o 
  -5   0   5       41.86       40.70      5.32 o 
  -4   0   5        7.12        5.46      3.85 o 
  -3   0   5      346.15      360.23      6.65 o 
  -2   0   5        0.68        0.25      6.53 o 
  -1   0   5     1024.83      944.61     10.04 o 
   0   0   5       11.69        8.54      5.27 o 
   1   0   5      543.30      480.39      3.71 o 
   2   0   5       62.86       52.80      2.07 o 
   3   0   5       91.02       95.83      2.73 o 
   4   0   5        1.65        3.54      2.16 o 
   5   0   5        0.06       -1.50      2.54 o 
   6   0   5        6.25        3.77      2.93 o 
   7   0   5        7.14        5.01      4.52 o 
   8   0   5        1.15       -7.03      8.03 o 
  -8   1   5        6.05        3.70      6.56 o 
  -7   1   5        2.30        0.77      5.67 o 
  -6   1   5       16.39       16.15      5.72 o 
  -5   1   5       19.75       20.38      3.51 o 
  -4   1   5      179.99      184.30      8.29 o 
  -3   1   5       47.73       45.45      7.03 o 
  -2   1   5      433.33      437.40      9.04 o 
  -1   1   5      969.74      832.87      9.54 o 
   0   1   5        2.62        0.83      2.83 o 
   1   1   5      500.78      484.48      6.31 o 
   2   1   5       25.97       27.19      1.80 o 
   3   1   5       15.70       20.39      2.06 o 
   4   1   5        0.05        0.81      2.05 o 
   5   1   5       35.00       35.72      2.78 o 
   6   1   5       29.63       30.66      3.51 o 
   7   1   5        7.00       15.07      8.54 o 
   8   1   5        1.54        9.79      9.54 o 
  -8   2   5        2.82        6.39      6.75 o 
  -7   2   5        0.53       -0.19      5.83 o 
  -6   2   5        1.66       -0.72      5.47 o 
  -5   2   5        4.13        1.79      4.88 o 
  -4   2   5       33.80       39.92      7.78 o 
  -3   2   5      383.43      349.02      8.79 o 
  -2   2   5      351.19      334.96      8.54 o 
  -1   2   5      442.74      379.07      5.04 o 
   0   2   5       23.26       26.04      2.55 o 
   1   2   5     1395.50     1421.53      6.99 o 
   2   2   5      115.44      109.55      1.81 o 
   3   2   5     1116.06     1141.55      8.20 o 
   4   2   5        4.01        2.75      2.02 o 
   5   2   5      247.09      240.86      5.73 o 
   6   2   5        0.22        1.81      5.25 o 
   7   2   5       18.76       25.86      9.79 o 
  -8   3   5        0.38        3.01      8.54 o 
  -7   3   5       15.87       17.58      6.39 o 
  -6   3   5        4.38        4.21      5.61 o 
  -5   3   5       80.48       81.29      6.78 o 
  -4   3   5        9.29       14.56      7.78 o 
  -3   3   5     1620.01     1626.83     16.07 o 
  -2   3   5      167.35      196.62      5.90 o 
  -1   3   5     4797.89     4972.92     27.75 o 
   0   3   5      444.75      514.58      3.85 o 
   1   3   5     1421.14     1497.70     13.12 o 
   2   3   5      142.69      142.89      3.78 o 
   3   3   5      142.25      134.56      4.70 o 
   4   3   5        5.53        6.78      5.49 o 
   5   3   5        0.21       -0.12      5.50 o 
   6   3   5        1.19       -2.68      5.72 o 
  -8   4   5        2.06        0.04      6.72 o 
  -7   4   5       19.92       16.13      6.26 o 
  -6   4   5        5.92        6.11      5.36 o 
  -5   4   5      156.59      153.87      6.15 o 
  -4   4   5       92.71       93.82      3.58 o 
  -3   4   5       57.19       51.22      6.78 o 
  -2   4   5       69.64       61.12      3.47 o 
  -1   4   5        7.77        7.75      2.71 o 
   0   4   5       20.68       26.93      1.25 o 
   1   4   5       89.35       85.82      2.93 o 
   2   4   5       56.85       61.77      8.03 o 
   3   4   5      132.89      129.14      6.53 o 
   4   4   5       53.93       61.99      6.50 o 
   5   4   5        5.13        4.55      6.12 o 
   6   4   5        0.11        1.33      6.82 o 
  -8   5   5        1.35        5.74      6.46 o 
  -7   5   5       12.91       10.35      6.21 o 
  -6   5   5        8.71        6.36      3.77 o 
  -5   5   5        2.88        2.50      3.56 o 
  -4   5   5       83.11       73.67      2.76 o 
  -3   5   5       38.67       38.35      2.03 o 
  -2   5   5       73.20       64.95      6.59 o 
  -1   5   5      361.02      365.46      4.45 o 
   0   5   5      106.63      110.84      3.22 o 
   1   5   5       79.22       70.56      8.54 o 
   2   5   5       35.59       47.21      8.03 o 
   3   5   5        2.07        8.03      8.29 o 
   4   5   5        4.47        2.76      9.54 o 
   5   5   5        1.92        6.61      6.48 o 
  -7   6   5        6.06        4.52     10.04 o 
  -6   6   5       18.04       11.05      9.29 o 
  -5   6   5        5.54       12.63      5.00 o 
  -4   6   5        4.33        3.43      4.93 o 
  -3   6   5        3.03        4.03      4.78 o 
  -2   6   5       26.74       19.26      4.27 o 
  -1   6   5        0.63        1.47      2.35 o 
   0   6   5       80.59       73.60      4.77 o 
   1   6   5       37.47       28.62      9.54 o 
   2   6   5        3.92        5.78      8.29 o 
   3   6   5       12.76       10.80     10.04 o 
   4   6   5       12.45        9.54      8.79 o 
  -7   7   5        0.00       -2.51      8.29 o 
  -6   7   5        0.04        2.51      9.29 o 
  -5   7   5        0.09       -0.37      5.07 o 
  -4   7   5       11.39       12.01      5.24 o 
  -3   7   5       53.16       49.66      5.31 o 
  -2   7   5        0.79       -1.44      3.99 o 
  -1   7   5       21.87       18.65      3.45 o 
   0   7   5       13.34       18.08      9.54 o 
   1   7   5        7.36       14.56      8.29 o 
   2   7   5        0.41       -2.26     10.55 o 
   3   7   5        3.60       11.05     11.05 o 
  -6   8   5        4.47        8.29      8.79 o 
  -5   8   5        0.07       -1.26      7.28 o 
  -4   8   5        3.99        6.70      5.36 o 
  -3   8   5        0.72        1.01      4.69 o 
  -2   8   5       13.01       16.32      9.04 o 
  -1   8   5       11.61       13.81      8.79 o 
   0   8   5        5.89        7.28     10.55 o 
   1   8   5       18.56       17.33     10.80 o 
  -5   9   5        7.07        8.79      8.29 o 
  -4   9   5       10.86        8.61      5.42 o 
  -3   9   5       23.64       37.91      9.79 o 
  -2   9   5       24.04       37.41     10.80 o 
  -1   9   5       24.27       34.90      9.79 o 
   2 -10   6       11.20       15.32      9.29 o 
   3 -10   6        0.00       -2.01      8.29 o 
   4 -10   6        0.62        0.25      8.54 o 
   0  -9   6        1.26        7.78     10.04 o 
   1  -9   6        0.16       -2.76      9.29 o 
   2  -9   6        2.55        5.30      5.67 o 
   3  -9   6        1.51        0.05      5.67 o 
   4  -9   6        0.60        3.77      8.79 o 
   5  -9   6        0.10        3.26      8.29 o 
  -3  -8   6        0.00        3.52     10.55 o 
  -2  -8   6        3.61        8.18      6.54 o 
  -1  -8   6        0.02        5.02      9.04 o 
   0  -8   6       15.11       11.40      4.81 o 
   1  -8   6       31.88       34.70      5.31 o 
   2  -8   6        0.10        1.78      5.40 o 
   3  -8   6        2.92        3.64      4.96 o 
   4  -8   6        3.50        4.27      7.53 o 
   5  -8   6        3.56        5.02      8.03 o 
   6  -8   6        0.00       -1.26      9.79 o 
  -4  -7   6        0.00        0.75     10.55 o 
  -3  -7   6        1.87       -1.99      6.97 o 
  -2  -7   6        3.37        8.43      6.12 o 
  -1  -7   6        8.35        6.66      3.37 o 
   0  -7   6       11.90       13.27      4.87 o 
   1  -7   6        2.94        2.72      5.07 o 
   2  -7   6        5.37        7.00      5.14 o 
   3  -7   6        5.59        4.19      4.58 o 
   4  -7   6        0.01        0.00      8.03 o 
   5  -7   6       13.00       11.05      9.29 o 
   6  -7   6        0.30       -5.52      8.29 o 
   7  -7   6        1.77        1.26      8.79 o 
  -4  -6   6       16.66       16.62      5.83 o 
  -3  -6   6       15.73       17.07      4.82 o 
  -2  -6   6        3.51        4.13      3.21 o 
  -1  -6   6       31.87       32.52      3.02 o 
   0  -6   6       74.72       79.17      4.11 o 
   1  -6   6        2.20        6.66      4.70 o 
   2  -6   6       15.92       14.38      4.82 o 
   3  -6   6       31.34       32.18      3.36 o 
   4  -6   6        9.55       10.85      4.37 o 
   5  -6   6       43.81       44.48      7.53 o 
   6  -6   6        1.05        0.64      5.48 o 
   7  -6   6        1.83       -0.75     10.29 o 
  -6  -5   6        1.73        6.03      9.04 o 
  -5  -5   6        2.00       -1.99      6.21 o 
  -4  -5   6       12.09       16.28      5.91 o 
  -3  -5   6        0.77        0.65      3.22 o 
  -2  -5   6       81.00       76.47      3.09 o 
  -1  -5   6       11.79       11.86      2.85 o 
   0  -5   6        0.03        0.19      3.36 o 
   1  -5   6       52.76       58.14      4.70 o 
   2  -5   6       35.65       37.28      3.39 o 
   3  -5   6      232.23      251.69      4.87 o 
   4  -5   6       10.31        9.60      1.21 o 
   5  -5   6      237.58      245.01      7.06 o 
   6  -5   6       14.84       10.42      5.06 o 
   7  -5   6       70.61       77.84     10.80 o 
   8  -5   6        4.27        6.03      8.54 o 
  -6  -4   6        2.78       -0.08      7.18 o 
  -5  -4   6        0.08       -1.51      8.29 o 
  -4  -4   6        2.96        2.51      4.02 o 
  -3  -4   6       13.69       12.81      4.27 o 
  -2  -4   6       15.12       17.35      3.04 o 
  -1  -4   6        5.70       10.40      2.77 o 
   0  -4   6        0.19       -0.31      2.43 o 
   1  -4   6      324.45      411.26      3.45 o 
   2  -4   6        0.89        0.81      3.26 o 
   3  -4   6      893.64      954.89      7.03 o 
   4  -4   6      180.01      183.22      6.09 o 
   5  -4   6       33.47       31.29      5.42 o 
   6  -4   6       13.81       14.84      5.43 o 
   7  -4   6        1.41       -0.75      8.29 o 
   8  -4   6        0.81       -2.51      8.29 o 
  -7  -3   6        0.68        2.26      9.04 o 
  -6  -3   6        1.62        2.42      4.81 o 
  -5  -3   6        9.72       15.41      4.55 o 
  -4  -3   6       73.87       79.60      6.03 o 
  -3  -3   6       19.01       17.82      3.46 o 
  -2  -3   6      122.09      131.66      4.17 o 
  -1  -3   6        9.59        9.46      3.02 o 
   0  -3   6        0.82        5.03      2.93 o 
   1  -3   6        6.34        0.84      1.94 o 
   2  -3   6      100.35       86.68      3.54 o 
   3  -3   6       11.14       11.11      2.01 o 
   4  -3   6       47.54       48.89      2.60 o 
   5  -3   6        0.56       -0.71      4.86 o 
   6  -3   6        3.57        3.96      3.56 o 
   7  -3   6        1.65       -6.78      8.79 o 
   8  -3   6        4.06        6.03      9.04 o 
   9  -3   6        0.07        5.27      9.54 o 
  -7  -2   6        0.02        0.24      5.39 o 
  -6  -2   6        3.27        3.43      5.11 o 
  -5  -2   6       13.66        8.29      6.03 o 
  -4  -2   6       27.88       30.88      6.03 o 
  -3  -2   6       34.32       45.53      3.79 o 
  -2  -2   6       93.15      114.58      4.35 o 
  -1  -2   6       52.28       52.14      3.72 o 
   0  -2   6      268.96      323.41      8.29 o 
   1  -2   6     2452.74     2539.30     16.57 o 
   2  -2   6       97.84       79.85      7.78 o 
   3  -2   6      220.13      221.12      3.52 o 
   4  -2   6        1.17        0.74      2.89 o 
   5  -2   6        2.38       -1.07      3.37 o 
   6  -2   6        2.65        0.31      3.73 o 
   7  -2   6        0.57        1.74      5.90 o 
   8  -2   6        2.64        1.00      7.78 o 
  -8  -1   6        0.09        1.76      7.78 o 
  -7  -1   6        3.58        4.17      5.79 o 
  -6  -1   6        0.11        0.22      5.37 o 
  -5  -1   6        3.54        4.27      6.28 o 
  -4  -1   6        1.06        0.00      6.03 o 
  -3  -1   6       14.31       12.30      3.17 o 
  -2  -1   6       17.23       24.30      3.86 o 
  -1  -1   6      330.87      366.09      8.29 o 
   0  -1   6      120.01       90.64      6.28 o 
   1  -1   6      584.84      650.58      9.79 o 
   2  -1   6      164.71      148.23      5.40 o 
   3  -1   6       50.08       52.28      2.14 o 
   4  -1   6       65.02       64.90      2.58 o 
   5  -1   6       41.58       37.38      2.34 o 
   6  -1   6        0.67        1.80      4.69 o 
   7  -1   6        0.16       -3.82      4.70 o 
   8  -1   6        1.04       -5.78      5.78 o 
  -8   0   6        0.25        5.01      6.33 o 
  -7   0   6        0.11       -1.23      6.26 o 
  -6   0   6        5.64        6.15      5.33 o 
  -5   0   6       36.65       46.95      7.78 o 
  -4   0   6       84.40       76.58      6.78 o 
  -3   0   6      129.31      143.72      8.79 o 
  -2   0   6        5.93       13.06      5.78 o 
  -1   0   6       14.75       25.86      7.03 o 
   0   0   6      753.50      729.53     21.09 o 
   1   0   6        7.04       11.02      3.11 o 
   2   0   6       26.49       19.21      2.23 o 
   3   0   6        4.32        3.85      2.15 o 
   4   0   6        5.47        5.67      2.14 o 
   5   0   6        4.19        6.31      2.66 o 
   6   0   6       14.02       11.75      3.02 o 
   7   0   6        1.62       -4.27      4.27 o 
   8   0   6        0.05       -6.03      8.03 o 
  -8   1   6       10.31        7.76      6.57 o 
  -7   1   6        0.15        1.32      6.03 o 
  -6   1   6       24.63       24.75      5.57 o 
  -5   1   6       26.76       21.59      7.78 o 
  -4   1   6      140.15      136.09      8.03 o 
  -3   1   6      105.68      100.44      7.28 o 
  -2   1   6      117.50      120.78      7.28 o 
  -1   1   6       30.01       17.33      6.78 o 
   0   1   6       40.26       36.90      3.25 o 
   1   1   6        3.10        8.12      2.17 o 
   2   1   6       22.44       24.38      1.96 o 
   3   1   6      319.16      331.64      6.87 o 
   4   1   6       13.14       15.46      2.24 o 
   5   1   6      114.24      104.76      3.00 o 
   6   1   6       42.01       43.32      3.60 o 
   7   1   6      100.45       91.65      9.79 o 
   8   1   6        1.49        2.26      9.79 o 
  -8   2   6        2.64        0.13      6.92 o 
  -7   2   6        0.27        4.09      6.38 o 
  -6   2   6        9.40       10.01      5.77 o 
  -5   2   6        0.07       -2.01      6.78 o 
  -4   2   6       47.76       35.40      7.53 o 
  -3   2   6        5.97        9.54      6.53 o 
  -2   2   6        8.76        6.28      6.03 o 
  -1   2   6      333.18      405.00      5.22 o 
   0   2   6      245.95      245.55      5.40 o 
   1   2   6     1380.23     1528.91     19.32 o 
   2   2   6      555.51      556.12      4.79 o 
   3   2   6      605.04      640.24      5.45 o 
   4   2   6      164.38      145.28      2.73 o 
   5   2   6      120.59       99.90      6.03 o 
   6   2   6        4.73        7.28      5.31 o 
   7   2   6        7.17       -0.75     10.04 o 
  -8   3   6        0.98        2.35      6.56 o 
  -7   3   6        0.15        2.81      5.91 o 
  -6   3   6       24.39       25.87      5.50 o 
  -5   3   6        0.20        2.34      4.95 o 
  -4   3   6      170.24      150.40      9.29 o 
  -3   3   6        6.88        7.28      6.03 o 
  -2   3   6      191.93      185.43      6.03 o 
  -1   3   6       85.49      103.82      3.64 o 
   0   3   6       22.56       25.20      2.34 o 
   1   3   6       19.41       20.98      1.98 o 
   2   3   6      133.06      138.40      4.33 o 
   3   3   6       19.61       23.57      4.13 o 
   4   3   6        3.52        9.80      5.61 o 
   5   3   6       33.97       35.58      5.93 o 
   6   3   6        5.00        9.40      6.03 o 
  -8   4   6        2.91        3.26      8.29 o 
  -7   4   6        2.53        3.89      5.68 o 
  -6   4   6        9.97        8.02      5.48 o 
  -5   4   6       65.23       63.78      5.40 o 
  -4   4   6        1.39        3.77      6.78 o 
  -3   4   6      178.82      210.67      8.79 o 
  -2   4   6      155.42      177.26      4.22 o 
  -1   4   6       90.46       95.52      3.31 o 
   0   4   6        6.76        9.14      2.18 o 
   1   4   6      124.50      132.03      4.31 o 
   2   4   6        6.14        4.67      3.05 o 
   3   4   6      128.60      137.85      9.79 o 
   4   4   6        0.30        3.92      6.12 o 
   5   4   6        5.14        4.39      6.21 o 
   6   4   6        2.54        4.78      6.93 o 
  -8   5   6        0.13       -3.32      6.86 o 
  -7   5   6        7.89       12.30      7.53 o 
  -6   5   6        3.89        6.84      3.75 o 
  -5   5   6        0.05       -0.60      3.61 o 
  -4   5   6       60.95       58.16      2.76 o 
  -3   5   6      118.20      117.62      3.33 o 
  -2   5   6       32.10       34.69      4.58 o 
  -1   5   6       94.64       92.47      2.87 o 
   0   5   6        8.71        8.06      1.17 o 
   1   5   6       20.11       16.07      8.79 o 
   2   5   6      152.21      152.66     10.80 o 
   3   5   6       11.08       13.31      8.29 o 
   4   5   6       14.20       15.32      9.29 o 
   5   5   6        9.53        3.26      9.04 o 
  -7   6   6        0.05        0.23      5.62 o 
  -6   6   6       10.65        6.88      5.01 o 
  -5   6   6        2.34        3.67      3.28 o 
  -4   6   6        0.24        1.56      2.57 o 
  -3   6   6       20.36       22.39      5.11 o 
  -2   6   6       33.49       37.43      4.50 o 
  -1   6   6        9.69       11.53      2.55 o 
   0   6   6       34.00       38.25      2.20 o 
   1   6   6       55.96       88.38     10.55 o 
   2   6   6        0.51        0.00      9.29 o 
   3   6   6        2.04        4.52     10.04 o 
   4   6   6        0.04        1.51      8.79 o 
  -7   7   6        1.87        9.54      9.29 o 
  -6   7   6        8.95        9.79      9.54 o 
  -5   7   6        2.03        1.15      5.31 o 
  -4   7   6        3.35        4.15      4.96 o 
  -3   7   6        5.85        8.50      4.77 o 
  -2   7   6       28.39       27.99      4.10 o 
  -1   7   6        2.54        1.15      3.29 o 
   0   7   6        5.17        9.54     10.04 o 
   1   7   6        3.24        9.29      8.29 o 
   2   7   6        9.46        6.03     10.29 o 
   3   7   6        9.93        9.54     10.29 o 
  -6   8   6        1.40        5.78      8.29 o 
  -5   8   6        3.08        4.02      7.53 o 
  -4   8   6        2.26        4.84      5.29 o 
  -3   8   6        0.30        0.72      4.87 o 
  -2   8   6       12.25        7.78      8.29 o 
  -1   8   6       19.10       33.14      9.04 o 
   0   8   6       29.51       26.11     11.30 o 
   1   8   6       28.60       49.72     11.80 o 
  -5   9   6        2.17        7.78      7.78 o 
  -4   9   6        3.61        5.78      9.04 o 
  -3   9   6        0.86       17.58     10.29 o 
  -2   9   6       19.38       26.62     11.05 o 
  -1   9   6        4.92       10.80      9.79 o 
   2 -10   7        0.01        2.26      9.04 o 
   3 -10   7        1.35       -0.75      8.29 o 
   4 -10   7        0.00       -3.77      8.54 o 
   0  -9   7       16.64       21.34     11.05 o 
   1  -9   7        5.23        3.52      9.29 o 
   2  -9   7        0.10        0.96      5.54 o 
   3  -9   7        3.92        0.75      8.54 o 
   4  -9   7        1.72       -0.75      9.54 o 
   5  -9   7        2.29        5.52      8.54 o 
  -3  -8   7        0.18       -5.78      9.54 o 
  -2  -8   7        0.05        5.08      7.06 o 
  -1  -8   7        1.69        5.27     10.29 o 
   0  -8   7        0.00        1.83      5.13 o 
   1  -8   7        1.47        6.38      5.42 o 
   2  -8   7        1.49       -0.95      5.50 o 
   3  -8   7        6.09        1.51      8.03 o 
   4  -8   7        2.51        5.27      9.29 o 
   5  -8   7        3.66        3.26      9.54 o 
   6  -8   7        0.72        2.26     10.04 o 
  -3  -7   7        4.29        2.26      9.29 o 
  -2  -7   7       12.73        9.97      5.85 o 
  -1  -7   7       85.31       74.17      4.29 o 
   0  -7   7        8.07        4.80      4.92 o 
   1  -7   7       15.24       14.87      5.18 o 
   2  -7   7       17.09       13.18      4.97 o 
   3  -7   7        0.86        7.53      8.29 o 
   4  -7   7        3.12        2.79      4.27 o 
   5  -7   7        2.24        1.12      4.82 o 
   6  -7   7        4.32        6.78     10.04 o 
   7  -7   7        2.92        1.00     10.29 o 
  -5  -6   7        6.60       13.06      9.04 o 
  -4  -6   7        0.22       -0.28      6.09 o 
  -3  -6   7       15.33       11.05      8.03 o 
  -2  -6   7        1.25        1.25      3.53 o 
  -1  -6   7        3.82        4.61      3.07 o 
   0  -6   7        0.86        2.99      3.68 o 
   1  -6   7       72.88       83.24      5.68 o 
   2  -6   7       51.77       48.46      8.29 o 
   3  -6   7        0.16        0.85      3.68 o 
   4  -6   7        6.73        8.52      4.50 o 
   5  -6   7        0.57        3.46      5.06 o 
   6  -6   7        2.74        7.06      5.32 o 
   7  -6   7       13.69        3.52      8.54 o 
  -6  -5   7       11.48       16.57     10.29 o 
  -5  -5   7        9.51       16.19      6.64 o 
  -4  -5   7       19.95       29.83      6.53 o 
  -3  -5   7        1.40        4.01      3.79 o 
  -2  -5   7       38.46       31.64      4.13 o 
  -1  -5   7       16.12       18.02      3.15 o 
   0  -5   7        4.60        2.10      3.35 o 
   1  -5   7       51.64       53.23      6.78 o 
   2  -5   7       24.04       23.76      3.98 o 
   3  -5   7       74.48       75.43      4.02 o 
   4  -5   7        1.72        3.02      2.03 o 
   5  -5   7       41.56       34.93      5.29 o 
   6  -5   7       10.15        5.65      4.97 o 
   7  -5   7       27.69       22.95      6.82 o 
   8  -5   7        8.73        3.52     10.04 o 
  -6  -4   7       20.10       18.08      8.79 o 
  -5  -4   7        3.45        4.68      4.07 o 
  -4  -4   7       17.22       20.59      4.77 o 
  -3  -4   7        2.30        3.26      4.77 o 
  -2  -4   7        5.20        3.26      5.02 o 
  -1  -4   7       50.83       53.59      3.42 o 
   0  -4   7      287.36      271.88      7.17 o 
   1  -4   7        1.11        0.23      2.34 o 
   2  -4   7        3.51        5.47      3.34 o 
   3  -4   7       35.56       45.15      3.02 o 
   4  -4   7        0.83        2.65      5.00 o 
   5  -4   7        0.02       -0.09      2.06 o 
   6  -4   7        0.30       -2.14      5.93 o 
   7  -4   7        0.43       -1.41      6.21 o 
   8  -4   7        0.96        0.50      8.54 o 
  -7  -3   7        0.06        4.02     10.29 o 
  -6  -3   7        0.00        1.47      4.69 o 
  -5  -3   7        2.12        2.26      5.27 o 
  -4  -3   7        5.64        4.52      5.27 o 
  -3  -3   7        3.24        2.76      5.27 o 
  -2  -3   7        5.92        3.23      3.50 o 
  -1  -3   7        1.27        0.61      3.16 o 
   0  -3   7       15.60        9.14      3.09 o 
   1  -3   7      278.05      381.10      3.30 o 
   2  -3   7      439.64      448.11      8.41 o 
   3  -3   7        6.16        3.19      2.14 o 
   4  -3   7       26.49       28.98      2.21 o 
   5  -3   7       45.51       46.28      3.24 o 
   6  -3   7       17.11       12.94      3.69 o 
   7  -3   7        0.52       -0.25      5.86 o 
   8  -3   7        1.05        7.03      8.79 o 
   9  -3   7        0.33       -4.52      9.29 o 
  -7  -2   7        6.15        6.98      5.99 o 
  -6  -2   7        3.28        2.18      5.29 o 
  -5  -2   7       11.89        7.53      6.28 o 
  -4  -2   7       13.08       12.55      5.78 o 
  -3  -2   7       24.14       23.03      3.89 o 
  -2  -2   7       33.11       26.64      3.74 o 
  -1  -2   7        7.60       21.70      4.04 o 
   0  -2   7       12.11       14.81      6.53 o 
   1  -2   7      357.95      421.84      9.04 o 
   2  -2   7       10.04        7.53      6.78 o 
   3  -2   7       42.69       37.91      6.28 o 
   4  -2   7       31.58       28.07      1.50 o 
   5  -2   7       34.85       44.16      3.71 o 
   6  -2   7        6.02        4.82      3.85 o 
   7  -2   7       15.15       20.28      4.66 o 
   8  -2   7        1.91       -1.00      8.29 o 
  -8  -1   7        0.45       -0.50      8.29 o 
  -7  -1   7        0.97        2.14      5.57 o 
  -6  -1   7        3.51        3.62      5.04 o 
  -5  -1   7        1.65        1.51      6.78 o 
  -4  -1   7       17.44       17.33      6.28 o 
  -3  -1   7       57.87       50.08      7.91 o 
  -2  -1   7       17.94       24.62      3.97 o 
  -1  -1   7     1086.71     1136.19     11.55 o 
   0  -1   7      426.70      451.97      9.79 o 
   1  -1   7       48.51       75.83      7.03 o 
   2  -1   7       94.72      103.07      2.86 o 
   3  -1   7       56.35       60.02      2.32 o 
   4  -1   7       16.22       19.69      2.33 o 
   5  -1   7        0.45       -0.63      2.15 o 
   6  -1   7        2.23        2.18      3.70 o 
   7  -1   7        0.01       -2.01      4.44 o 
  -8   0   7        0.31        2.26      9.04 o 
  -7   0   7        2.25        0.69      6.08 o 
  -6   0   7        8.25        5.17      5.22 o 
  -5   0   7       22.33       24.36      7.78 o 
  -4   0   7      104.21      113.24      7.28 o 
  -3   0   7       39.04       33.40      6.53 o 
  -2   0   7      441.41      433.89      9.54 o 
  -1   0   7      746.96      893.64     10.80 o 
   0   0   7     1509.32     1484.71     12.55 o 
   1   0   7      412.31      492.75     19.08 o 
   2   0   7       21.29       17.73      2.47 o 
   3   0   7        3.62        3.49      2.13 o 
   4   0   7        0.11        0.45      2.38 o 
   5   0   7       55.75       64.23      2.97 o 
   6   0   7        4.17        4.01      2.68 o 
   7   0   7       14.17       14.56      7.03 o 
   8   0   7        1.48       -0.25      7.78 o 
  -8   1   7        0.09       -2.45      7.08 o 
  -7   1   7        9.31        9.54      6.39 o 
  -6   1   7       19.58       16.35      5.85 o 
  -5   1   7       12.78        8.54      6.78 o 
  -4   1   7       41.88       45.95      7.53 o 
  -3   1   7       65.13       72.57      7.53 o 
  -2   1   7      330.04      272.69      7.78 o 
  -1   1   7       12.17        1.76      6.03 o 
   0   1   7      101.56      102.75      6.65 o 
   1   1   7      386.37      377.34      3.86 o 
   2   1   7       70.16       73.48      2.26 o 
   3   1   7       45.64       46.86      2.23 o 
   4   1   7       22.46       19.97      2.35 o 
   5   1   7      130.56      151.89      4.28 o 
   6   1   7        1.29        5.85      4.50 o 
   7   1   7       29.17       41.68      9.04 o 
   8   1   7        0.42       11.30      9.79 o 
  -8   2   7       35.37       32.70      7.18 o 
  -7   2   7        4.44        3.89      5.68 o 
  -6   2   7       87.64       84.53      6.21 o 
  -5   2   7        9.90        6.53      7.78 o 
  -4   2   7       49.76       56.50      8.03 o 
  -3   2   7       16.94       22.60      6.28 o 
  -2   2   7       61.32       65.79      7.03 o 
  -1   2   7      174.27      198.14      4.50 o 
   0   2   7      167.04      178.90      4.14 o 
   1   2   7       20.95       21.53      2.01 o 
   2   2   7        0.00        1.75      1.91 o 
   3   2   7       63.49       69.08      2.74 o 
   4   2   7      122.44      131.97      2.75 o 
   5   2   7        7.41        4.81      4.12 o 
   6   2   7        2.08        0.65      5.31 o 
   7   2   7        0.11       12.30     10.29 o 
  -8   3   7        3.58        4.97      6.82 o 
  -7   3   7        0.11       -1.89      6.48 o 
  -6   3   7        6.73        5.76      5.55 o 
  -5   3   7       23.71       23.10      7.78 o 
  -4   3   7       63.02       65.03      8.54 o 
  -3   3   7       36.02       40.17      6.78 o 
  -2   3   7       46.54       40.54      3.68 o 
  -1   3   7       28.37       39.05      3.46 o 
   0   3   7      417.48      434.71      6.79 o 
   1   3   7      237.88      253.57      4.15 o 
   2   3   7       40.21       40.76      1.87 o 
   3   3   7        0.10       -0.28      0.94 o 
   4   3   7       12.62       16.70      4.25 o 
   5   3   7        0.94        3.80      5.47 o 
   6   3   7        0.99        5.64      6.27 o 
  -8   4   7        5.60        3.54      6.36 o 
  -7   4   7        4.79        0.69      5.75 o 
  -6   4   7       14.68       16.78      5.43 o 
  -5   4   7        2.57        2.70      5.11 o 
  -4   4   7       14.82       17.33      7.78 o 
  -3   4   7       28.50       30.63      7.03 o 
  -2   4   7      108.55      112.60      5.04 o 
  -1   4   7        0.76       -1.55      2.87 o 
   0   4   7      176.27      181.79      3.18 o 
   1   4   7       94.46       90.56      1.97 o 
   2   4   7       16.46       22.40      4.49 o 
   3   4   7        6.92        3.12      4.58 o 
   4   4   7        5.53        1.51      8.54 o 
   5   4   7        0.04       -5.02      8.03 o 
   6   4   7        5.06        3.01      9.29 o 
  -8   5   7        3.05       -4.27      8.54 o 
  -7   5   7        0.59        1.15      5.67 o 
  -6   5   7        0.06        1.98      5.13 o 
  -5   5   7        2.61        6.61      4.75 o 
  -4   5   7        6.72        5.06      2.51 o 
  -3   5   7       14.44       18.67      4.88 o 
  -2   5   7       32.36       31.52      4.77 o 
  -1   5   7       36.93       36.47      3.18 o 
   0   5   7        9.64       11.83      1.28 o 
   1   5   7        3.55        2.01      2.35 o 
   2   5   7        0.13        0.00      8.79 o 
   3   5   7        0.38       -0.75      9.04 o 
   4   5   7        5.03        2.76      9.29 o 
   5   5   7        0.07        9.04      9.04 o 
  -7   6   7        0.63        0.50      8.79 o 
  -6   6   7        2.58        0.88      5.01 o 
  -5   6   7       34.96       34.14      3.74 o 
  -4   6   7        3.04        1.36      2.71 o 
  -3   6   7       16.19       18.58      1.86 o 
  -2   6   7        0.36       -0.33      3.39 o 
  -1   6   7        0.61        0.52      2.45 o 
   0   6   7       49.81       41.11      2.76 o 
   1   6   7       17.24        9.04      9.29 o 
   2   6   7        6.06        7.03      9.54 o 
   3   6   7        3.29        3.77     10.29 o 
   4   6   7        0.01       -1.26     10.29 o 
  -6   7   7        0.62        0.00      9.79 o 
  -5   7   7        0.50        2.74      5.54 o 
  -4   7   7        2.06        2.42      5.32 o 
  -3   7   7       12.77       15.45      5.00 o 
  -2   7   7        1.25       -1.84      3.79 o 
  -1   7   7        9.74        7.28      9.79 o 
   0   7   7        1.21        7.28     10.04 o 
   1   7   7        0.40        3.77      9.04 o 
   2   7   7        8.77        7.03      8.54 o 
  -6   8   7        0.00        5.27      9.04 o 
  -5   8   7        1.28        5.02      7.53 o 
  -4   8   7        2.03       -2.71      5.43 o 
  -3   8   7        3.26        4.30      4.90 o 
  -2   8   7        0.67        1.26      8.54 o 
  -1   8   7        0.20       -3.52      9.29 o 
   0   8   7        6.47       15.57     10.80 o 
   1   8   7        0.06        9.04     11.05 o 
  -5   9   7        0.39       -4.27      7.78 o 
  -4   9   7        0.06       -2.51      8.79 o 
  -3   9   7        1.83       12.30     10.55 o 
  -2   9   7        2.21        6.03     10.80 o 
   3 -10   8        0.24       -3.26      8.29 o 
   1  -9   8        0.61        2.26      6.78 o 
   2  -9   8        1.33        1.76      7.53 o 
   3  -9   8        0.41        1.00      8.79 o 
   4  -9   8        0.57       -0.50      9.79 o 
   5  -9   8        1.23        6.28      9.54 o 
  -3  -8   8        0.33        8.03     10.04 o 
  -2  -8   8       16.52       17.07      9.04 o 
  -1  -8   8        0.10        2.26      7.78 o 
   0  -8   8        4.70        9.04      5.39 o 
   1  -8   8        4.59        4.99      5.29 o 
   2  -8   8       40.19       39.17      8.03 o 
   3  -8   8       55.06       53.98      9.54 o 
   4  -8   8       23.74       30.88      8.79 o 
   5  -8   8        8.79        9.29      9.79 o 
   6  -8   8        5.98       12.05      8.79 o 
  -3  -7   8        4.33        3.77      8.79 o 
  -2  -7   8        0.50        2.51      8.03 o 
  -1  -7   8       13.27       11.17      4.27 o 
   0  -7   8        7.74        7.96      4.12 o 
   1  -7   8       50.02       50.22      7.78 o 
   2  -7   8        3.49        8.54      7.78 o 
   3  -7   8       12.45       13.31      7.53 o 
   4  -7   8       11.89       17.15      4.90 o 
   5  -7   8        3.56        4.24      5.20 o 
   6  -7   8        0.19       -0.50      8.79 o 
  -5  -6   8        1.39       -3.52      8.54 o 
  -4  -6   8       25.18       11.19      6.08 o 
  -3  -6   8       37.85       26.36      8.54 o 
  -2  -6   8       97.17       96.60      4.92 o 
  -1  -6   8      126.21      127.30      5.29 o 
   0  -6   8       10.21        5.85      4.28 o 
   1  -6   8        0.02       -0.25      6.78 o 
   2  -6   8        9.08        6.03      8.03 o 
   3  -6   8        0.27       -3.52      6.78 o 
   4  -6   8        3.00        3.12      4.74 o 
   5  -6   8        9.57        7.43      4.93 o 
   6  -6   8        0.72        0.36      5.54 o 
   7  -6   8        1.61       -1.07      6.44 o 
  -6  -5   8       38.85       39.92     10.55 o 
  -5  -5   8       25.48       22.35      6.75 o 
  -4  -5   8       76.94       59.26      9.79 o 
  -3  -5   8       54.66       50.05      5.27 o 
  -2  -5   8       17.39       20.53      4.52 o 
  -1  -5   8       22.28       27.82      3.76 o 
   0  -5   8      101.97       99.18      8.41 o 
   1  -5   8        1.34        2.21      3.10 o 
   2  -5   8       41.33       40.12      4.32 o 
   3  -5   8       29.74       31.41      3.89 o 
   4  -5   8        3.43        4.06      2.19 o 
   5  -5   8        0.62       -0.75      4.79 o 
   6  -5   8        0.25       -0.17      5.47 o 
   7  -5   8        0.55       -3.34      6.01 o 
   8  -5   8        0.26        5.27     10.04 o 
  -6  -4   8        2.25        0.50      9.79 o 
  -5  -4   8        2.13        2.43      4.55 o 
  -4  -4   8        1.36        1.26      5.02 o 
  -3  -4   8        2.02        3.01      5.52 o 
  -2  -4   8        0.25       -2.51      5.78 o 
  -1  -4   8      198.86      208.54      5.67 o 
   0  -4   8       24.69       24.86      7.03 o 
   1  -4   8      230.17      225.90      3.50 o 
   2  -4   8        2.37        2.41      3.74 o 
   3  -4   8        1.33        0.15      2.77 o 
   4  -4   8       33.73       32.77      1.51 o 
   5  -4   8       17.05       15.79      5.37 o 
   6  -4   8       12.44       10.88      5.77 o 
   7  -4   8        0.54       -0.84      6.56 o 
   8  -4   8        0.00        4.27      9.04 o 
  -6  -3   8        0.84        2.60      5.24 o 
  -5  -3   8        1.58        2.51      6.03 o 
  -4  -3   8        0.01        0.00      5.78 o 
  -3  -3   8        4.16        6.03      6.03 o 
  -2  -3   8      106.26      106.71      6.78 o 
  -1  -3   8       26.90       25.42      3.92 o 
   0  -3   8       11.38       13.45      3.06 o 
   1  -3   8       59.39       71.01      4.10 o 
   2  -3   8       81.67       87.82      8.03 o 
   3  -3   8       43.79       51.11      3.26 o 
   4  -3   8       38.86       46.95      7.28 o 
   5  -3   8       11.40       13.74      3.05 o 
   6  -3   8        0.13        1.66      5.29 o 
   7  -3   8        2.76        4.53      5.85 o 
   8  -3   8        2.44       -3.77      8.29 o 
  -7  -2   8        2.67       -0.73      5.89 o 
  -6  -2   8        0.14        0.59      5.66 o 
  -5  -2   8       14.87       14.06      6.53 o 
  -4  -2   8        0.62        0.00      6.53 o 
  -3  -2   8        1.04        3.01      6.03 o 
  -2  -2   8      326.85      304.68     11.17 o 
  -1  -2   8        1.09        3.77      5.78 o 
   0  -2   8      579.52      611.66     10.55 o 
   1  -2   8       23.63       15.82      5.52 o 
   2  -2   8        4.63        1.26      7.28 o 
   3  -2   8       69.39       83.86      6.53 o 
   4  -2   8      153.91      164.52      6.56 o 
   5  -2   8        0.41        0.06      1.01 o 
   6  -2   8       29.49       25.75      3.93 o 
   7  -2   8        0.00        0.67      5.67 o 
   8  -2   8        6.35        9.04      7.78 o 
  -8  -1   8        0.54        0.25      8.54 o 
  -7  -1   8        1.49        3.70      5.67 o 
  -6  -1   8        2.80        3.52      7.53 o 
  -5  -1   8       40.74       40.17      7.03 o 
  -4  -1   8       44.85       45.45      7.28 o 
  -3  -1   8      124.37      147.89      7.78 o 
  -2  -1   8      170.08      189.52      5.07 o 
  -1  -1   8     2048.73     2226.69     16.07 o 
   0  -1   8      239.93      212.93      8.79 o 
   1  -1   8       33.31       43.69      6.78 o 
   2  -1   8      280.27      283.53      3.70 o 
   3  -1   8      366.15      418.17      4.34 o 
   4  -1   8       77.74       90.04      2.67 o 
   5  -1   8       35.04       39.93      2.59 o 
   6  -1   8        0.13       -1.64      3.60 o 
   7  -1   8        0.01       -2.21      4.04 o 
  -8   0   8        0.41       -3.01      8.54 o 
  -7   0   8        3.99        4.48      6.12 o 
  -6   0   8        0.13        1.00      8.03 o 
  -5   0   8       64.35       61.02      8.03 o 
  -4   0   8       93.16      103.45      8.03 o 
  -3   0   8      191.40      233.77      8.79 o 
  -2   0   8     1086.88     1147.24     13.31 o 
  -1   0   8        0.05        9.04      6.03 o 
   0   0   8      629.11      777.88     10.29 o 
   1   0   8      201.16      182.51      4.22 o 
   2   0   8      104.72      103.25      3.00 o 
   3   0   8        9.78        7.79      2.61 o 
   4   0   8        3.35        3.22      2.63 o 
   5   0   8        0.06        1.46      2.69 o 
   6   0   8        1.37        2.75      2.73 o 
   7   0   8       18.67       14.81      7.28 o 
  -8   1   8       31.27       39.80      7.54 o 
  -7   1   8        0.12        0.37      5.79 o 
  -6   1   8      244.76      241.30     10.29 o 
  -5   1   8        6.96       16.57      8.29 o 
  -4   1   8      591.23      600.36     12.05 o 
  -3   1   8      144.74      169.99      7.78 o 
  -2   1   8     1439.78     1548.24     14.81 o 
  -1   1   8      103.08      137.10      7.03 o 
   0   1   8      275.50      327.95      5.04 o 
   1   1   8      324.44      341.79      4.52 o 
   2   1   8       54.02       74.36      2.36 o 
   3   1   8       57.47       57.21      2.49 o 
   4   1   8        7.70       13.44      2.87 o 
   5   1   8        1.93        2.22      2.96 o 
   6   1   8        2.11        4.51      3.86 o 
   7   1   8        0.11       11.55      9.04 o 
   8   1   8        0.72       11.30      9.54 o 
  -8   2   8       19.18       19.69      7.27 o 
  -7   2   8        0.11       -0.11      6.08 o 
  -6   2   8       21.57       24.36      9.54 o 
  -5   2   8        5.60        6.78      8.03 o 
  -4   2   8      175.36      174.01      9.29 o 
  -3   2   8       17.95       10.29      6.28 o 
  -2   2   8       71.37       94.02      4.86 o 
  -1   2   8      265.94      259.52      7.91 o 
   0   2   8      433.73      405.00      4.86 o 
   1   2   8       26.45       29.78      2.29 o 
   2   2   8        2.29        8.37      1.86 o 
   3   2   8       39.83       45.39      2.85 o 
   4   2   8        5.29       10.16      2.58 o 
   5   2   8        1.42        3.10      4.43 o 
   6   2   8        2.88       -0.27      5.37 o 
   7   2   8        1.52        0.75     10.04 o 
  -8   3   8        0.57        0.77      6.61 o 
  -7   3   8        1.97        4.89      6.38 o 
  -6   3   8        0.07       -0.35      6.03 o 
  -5   3   8        5.08        1.00      8.29 o 
  -4   3   8       33.34       40.93      7.28 o 
  -3   3   8       86.62       85.37      7.03 o 
  -2   3   8       19.22       22.10      6.28 o 
  -1   3   8        8.49        7.69      3.43 o 
   0   3   8      172.39      179.55      4.68 o 
   1   3   8       20.33       25.03      1.84 o 
   2   3   8      125.02      145.35      2.95 o 
   3   3   8        0.23        0.14      1.84 o 
   4   3   8        2.14        7.13      5.24 o 
   5   3   8        1.47        2.26      7.78 o 
   6   3   8        0.19        0.66      6.03 o 
  -8   4   8        0.27       -3.62      6.30 o 
  -7   4   8        0.52       -0.40      5.59 o 
  -6   4   8       11.32       12.58      5.50 o 
  -5   4   8        0.82       -0.50      8.54 o 
  -4   4   8       19.49       14.31      8.03 o 
  -3   4   8        6.97        6.53      7.03 o 
  -2   4   8       13.71       16.32      6.03 o 
  -1   4   8       39.67       41.65      3.29 o 
   0   4   8       30.38       24.98      3.77 o 
   1   4   8        0.09        0.66      0.88 o 
   2   4   8        0.32        0.56      4.34 o 
   3   4   8        8.73       10.57      5.11 o 
   4   4   8        0.49        6.28      8.03 o 
   5   4   8        0.99       -2.76      8.29 o 
   6   4   8        4.97       10.29      9.54 o 
  -8   5   8        0.77        6.53      8.54 o 
  -7   5   8        0.83       -0.68      6.03 o 
  -6   5   8        0.07        1.43      5.25 o 
  -5   5   8        3.85        6.07      4.71 o 
  -4   5   8       32.94       25.36      7.78 o 
  -3   5   8        1.19        4.81      4.78 o 
  -2   5   8        7.08        9.50      4.87 o 
  -1   5   8        4.80        2.66      2.97 o 
   0   5   8       14.91       15.29      1.58 o 
   1   5   8        3.70        1.93      2.45 o 
   2   5   8        5.59        9.36      4.33 o 
   3   5   8        0.96       -1.51      9.04 o 
   4   5   8        3.05        3.01      9.79 o 
   5   5   8        2.10        8.54      9.54 o 
  -6   6   8        1.67        4.52     10.04 o 
  -5   6   8        4.16        4.28      3.60 o 
  -4   6   8       11.24       11.78      2.96 o 
  -3   6   8       13.04       12.52      2.25 o 
  -2   6   8        1.48        4.33      4.69 o 
  -1   6   8        3.87        4.36      3.24 o 
   0   6   8        0.14        1.00      8.03 o 
   1   6   8        0.03        0.25      9.54 o 
   2   6   8       16.72       10.04      8.79 o 
   3   6   8        0.53       -1.51     10.04 o 
   4   6   8        0.00       -2.51     10.55 o 
  -6   7   8       23.48       18.33      8.79 o 
  -5   7   8       13.25        9.41      5.75 o 
  -4   7   8       25.65       28.24      5.77 o 
  -3   7   8       14.15       16.01      5.11 o 
  -2   7   8        1.28        0.84      3.79 o 
  -1   7   8       18.56       27.62     10.04 o 
   0   7   8        2.99        4.27      9.29 o 
   1   7   8       11.81        7.03     10.80 o 
   2   7   8        0.13       -3.77     10.55 o 
  -6   8   8        7.02        8.79      9.54 o 
  -5   8   8        5.20        0.75      8.29 o 
  -4   8   8        3.53        2.71      5.55 o 
  -3   8   8        1.10       -3.52      9.54 o 
  -2   8   8        0.10       -1.26      9.29 o 
  -1   8   8        0.00       -1.26     10.80 o 
   0   8   8        4.07        7.28      9.29 o 
  -5   9   8        0.67        1.51      8.03 o 
  -4   9   8        1.01       -0.25      9.54 o 
  -3   9   8        0.01        0.50     10.04 o 
  -2   9   8        0.55       -6.28      9.54 o 
   3 -10   9        0.37        8.79      9.29 o 
   1  -9   9        1.17        4.77      7.53 o 
   2  -9   9       48.95       55.24      9.04 o 
   3  -9   9        2.14        2.76      9.04 o 
   4  -9   9        0.89       -4.77      9.79 o 
  -3  -8   9        0.19        2.26     10.29 o 
  -2  -8   9       30.61       29.38      9.29 o 
  -1  -8   9        1.55        3.52      7.53 o 
   0  -8   9       21.92       21.59      7.03 o 
   1  -8   9        0.01        4.52      7.28 o 
   2  -8   9        6.98        5.27      7.53 o 
   3  -8   9        6.81       14.81      8.79 o 
   4  -8   9        6.92        7.78      8.79 o 
   5  -8   9        0.02       -2.51      8.29 o 
  -3  -7   9        0.80        4.77      9.04 o 
  -2  -7   9       12.71        2.26      8.03 o 
  -1  -7   9        6.78        6.45      4.34 o 
   0  -7   9      261.09      230.09      6.36 o 
   1  -7   9      202.28      192.34      9.79 o 
   2  -7   9      135.26      134.33      9.79 o 
   3  -7   9       49.98       40.68      9.54 o 
   4  -7   9       58.05       72.90      5.29 o 
   5  -7   9        4.32        8.16      5.48 o 
   6  -7   9       18.68       31.64     10.55 o 
  -5  -6   9        5.96        1.76      9.54 o 
  -4  -6   9       63.70       64.85      6.90 o 
  -3  -6   9       47.26       45.70      9.29 o 
  -2  -6   9      191.32      159.74      5.79 o 
  -1  -6   9      140.96      128.59      5.41 o 
   0  -6   9      182.88      147.77      7.16 o 
   1  -6   9       64.91       52.48      7.28 o 
   2  -6   9      106.14      105.71      8.29 o 
   3  -6   9        7.57        5.27      7.53 o 
   4  -6   9        6.96       12.81      9.04 o 
   5  -6   9        3.54        3.67      5.11 o 
   6  -6   9        3.76        6.30      6.33 o 
   7  -6   9        0.03       -0.17      6.27 o 
  -6  -5   9       10.31       11.55      9.54 o 
  -5  -5   9        0.49        2.56      6.57 o 
  -4  -5   9        6.15        5.22      4.16 o 
  -3  -5   9        0.12       -2.51      5.27 o 
  -2  -5   9       61.39       58.95      5.00 o 
  -1  -5   9      113.67      115.85      4.77 o 
   0  -5   9        2.14        1.28      4.13 o 
   1  -5   9        3.19        8.35      3.19 o 
   2  -5   9       72.09       69.55      8.03 o 
   3  -5   9       15.78       20.69      3.52 o 
   4  -5   9       15.62       17.67      2.63 o 
   5  -5   9        0.32       -1.19      5.11 o 
   6  -5   9        0.38        0.88      5.33 o 
   7  -5   9        2.70       -0.51      5.93 o 
  -6  -4   9        1.39        8.54     10.29 o 
  -5  -4   9        3.09        1.51      5.78 o 
  -4  -4   9        0.52       -1.00      5.78 o 
  -3  -4   9        0.36        3.26      5.78 o 
  -2  -4   9       20.27       14.06      6.28 o 
  -1  -4   9       66.24       63.61      5.04 o 
   0  -4   9       83.83       83.36      8.03 o 
   1  -4   9      154.20      156.96      3.65 o 
   2  -4   9       11.76       10.04      3.76 o 
   3  -4   9       10.76       10.28      3.02 o 
   4  -4   9        9.91        8.55      4.14 o 
   5  -4   9        5.36        5.09      5.18 o 
   6  -4   9        1.41        3.20      5.79 o 
   7  -4   9        1.79        1.66      6.66 o 
   8  -4   9        0.01       -3.77      9.79 o 
  -6  -3   9        9.98       10.64      5.62 o 
  -5  -3   9        0.70        5.78      6.28 o 
  -4  -3   9       28.64       21.59      6.53 o 
  -3  -3   9      208.13      219.71      8.29 o 
  -2  -3   9       79.47       76.33      7.03 o 
  -1  -3   9       58.33       64.53      7.03 o 
   0  -3   9      123.12      117.51      8.29 o 
   1  -3   9       52.81       43.91      4.13 o 
   2  -3   9      185.80      189.00      4.60 o 
   3  -3   9        3.88       11.05      4.14 o 
   4  -3   9       23.81       23.07      1.71 o 
   5  -3   9        0.01       -0.11      4.89 o 
   6  -3   9        6.44        9.16      5.32 o 
   7  -3   9        0.67        0.06      6.36 o 
   8  -3   9       15.55       11.30      8.54 o 
  -7  -2   9        9.88       13.16      6.50 o 
  -6  -2   9        0.94       -1.00      7.28 o 
  -5  -2   9        1.17        0.25      6.78 o 
  -4  -2   9       15.78       16.82      6.53 o 
  -3  -2   9       20.67       18.83      6.78 o 
  -2  -2   9      157.16      149.90      7.78 o 
  -1  -2   9       27.60       24.86      6.78 o 
   0  -2   9        1.66        6.78      7.28 o 
   1  -2   9      448.19      529.55     10.55 o 
   2  -2   9      186.74      175.58      2.89 o 
   3  -2   9      248.59      307.84      9.54 o 
   4  -2   9       35.58       33.17      2.57 o 
   5  -2   9        2.20        0.45      1.39 o 
   6  -2   9        7.67        6.34      3.77 o 
   7  -2   9        7.27        7.35      5.93 o 
   8  -2   9        0.07        1.00      8.03 o 
  -8  -1   9        0.27       -2.01      9.29 o 
  -7  -1   9        0.64        4.42      5.59 o 
  -6  -1   9       22.72       17.83      7.53 o 
  -5  -1   9        2.18        0.25      7.28 o 
  -4  -1   9       15.60       16.07      6.78 o 
  -3  -1   9       51.84       46.95      7.28 o 
  -2  -1   9       20.32       16.32      7.03 o 
  -1  -1   9       48.49       54.24      6.53 o 
   0  -1   9      656.39      663.89     11.05 o 
   1  -1   9      153.43      175.51      7.53 o 
   2  -1   9     1336.37     1507.23      8.36 o 
   3  -1   9        0.22        0.25      6.03 o 
   4  -1   9      176.56      199.20      4.41 o 
   5  -1   9        3.49        2.34      2.46 o 
   6  -1   9       16.75       14.38      3.65 o 
   7  -1   9        0.01        2.82      4.17 o 
  -8   0   9        1.85        2.01      8.79 o 
  -7   0   9        0.91        2.76      5.95 o 
  -6   0   9       29.11       15.07      7.53 o 
  -5   0   9        6.43       12.30      8.03 o 
  -4   0   9      590.60      576.76     11.80 o 
  -3   0   9      215.98      238.04      9.29 o 
  -2   0   9     2504.58     2451.42     18.58 o 
  -1   0   9      104.86      103.95      7.78 o 
   0   0   9     2289.39     2445.43     60.51 o 
   1   0   9      335.84      379.79      8.03 o 
   2   0   9      979.33     1136.64     14.75 o 
   3   0   9       10.37       10.38      2.77 o 
   4   0   9       35.93       48.12      3.47 o 
   5   0   9        0.05       -0.48      2.68 o 
   6   0   9        0.72       -0.84      3.72 o 
   7   0   9        0.26        1.00      6.78 o 
  -8   1   9       33.38       34.15     10.80 o 
  -7   1   9        0.75        0.11      5.90 o 
  -6   1   9       69.43       59.26      8.54 o 
  -5   1   9        2.33        3.77      7.28 o 
  -4   1   9       49.23       52.73      7.53 o 
  -3   1   9       11.06       12.30      7.28 o 
  -2   1   9       18.78       12.30      7.28 o 
  -1   1   9       83.08       87.04      4.62 o 
   0   1   9      676.52      683.06     10.29 o 
   1   1   9        0.87        0.54      3.01 o 
   2   1   9       52.03       74.42      2.58 o 
   3   1   9        6.42        7.03      2.46 o 
   4   1   9        0.82       -0.72      3.24 o 
   5   1   9        0.40       -0.70      3.32 o 
   6   1   9        0.74        3.83      3.74 o 
   7   1   9        0.63       14.81      8.54 o 
  -8   2   9        1.34        2.01      7.46 o 
  -7   2   9        0.08        2.73      6.21 o 
  -6   2   9        7.23        2.76      9.04 o 
  -5   2   9       11.20        6.53      8.54 o 
  -4   2   9        9.29       13.06      8.03 o 
  -3   2   9        2.33        0.75      7.03 o 
  -2   2   9        0.01        1.00      6.53 o 
  -1   2   9      445.17      461.13      6.12 o 
   0   2   9       89.36       87.19      3.89 o 
   1   2   9      137.79      117.29      4.39 o 
   2   2   9        3.27       -0.51      2.19 o 
   3   2   9        2.57        2.14      2.87 o 
   4   2   9        0.00        4.66      2.72 o 
   5   2   9       13.41       11.48      5.37 o 
   6   2   9        1.12        3.68      5.34 o 
   7   2   9        0.06       10.29     10.04 o 
  -8   3   9        0.02       -0.84      6.82 o 
  -7   3   9        0.67        0.97      6.09 o 
  -6   3   9        0.07        3.52      9.54 o 
  -5   3   9        0.04        3.77      8.79 o 
  -4   3   9       10.31        6.78      8.03 o 
  -3   3   9        8.99        9.79      7.28 o 
  -2   3   9      139.08      127.56      7.28 o 
  -1   3   9       32.99       37.39      3.72 o 
   0   3   9      231.90      251.06      3.87 o 
   1   3   9        2.80        5.74      2.12 o 
   2   3   9       77.35       78.17      2.62 o 
   3   3   9        0.98        1.10      2.40 o 
   4   3   9        3.45        9.07      5.11 o 
   5   3   9        2.44        4.91      5.77 o 
   6   3   9        0.03        1.51      7.78 o 
  -8   4   9        2.59       10.80      9.04 o 
  -7   4   9        4.43       -2.64      6.36 o 
  -6   4   9        2.90        0.32      5.36 o 
  -5   4   9        7.67        0.00      8.03 o 
  -4   4   9        0.83        1.26      8.03 o 
  -3   4   9        6.11        5.52      7.03 o 
  -2   4   9      152.34      139.86      7.53 o 
  -1   4   9       15.58       17.43      3.25 o 
   0   4   9       53.80       55.09      2.75 o 
   1   4   9       28.43       21.35      1.52 o 
   2   4   9        4.67        6.49      4.40 o 
   3   4   9       17.67       19.36      5.29 o 
   4   4   9       22.77       19.65      5.75 o 
   5   4   9        1.64        3.52      8.03 o 
   6   4   9        0.66       -0.50      9.04 o 
  -8   5   9        0.30       -0.50      8.54 o 
  -7   5   9        0.93        1.65      6.36 o 
  -6   5   9        0.27        0.78      5.53 o 
  -5   5   9       21.81       31.71      5.01 o 
  -4   5   9        0.86       -3.52      8.29 o 
  -3   5   9       18.47       18.64      5.32 o 
  -2   5   9       14.40       13.70      4.82 o 
  -1   5   9        6.56        3.34      2.97 o 
   0   5   9        5.12        2.85      2.19 o 
   1   5   9        0.41        4.44      3.59 o 
   2   5   9        0.92       -0.79      4.59 o 
   3   5   9        0.00        0.00      8.29 o 
   4   5   9       13.01       16.82      9.79 o 
   5   5   9        0.00       -3.77     10.29 o 
  -7   6   9        1.76        6.53     10.80 o 
  -6   6   9        0.13       -3.77      9.29 o 
  -5   6   9       21.43       20.28      5.85 o 
  -4   6   9       44.41       50.53      6.40 o 
  -3   6   9       32.45       30.35      5.50 o 
  -2   6   9      149.82      121.59      5.73 o 
  -1   6   9       56.75       46.65      3.19 o 
   0   6   9      124.17      114.25     10.80 o 
   1   6   9        5.69       -2.51     10.04 o 
   2   6   9        0.03        2.26      9.29 o 
   3   6   9       14.83       10.80      8.79 o 
  -6   7   9       35.99       40.43      9.79 o 
  -5   7   9        6.62        4.47      4.75 o 
  -4   7   9       47.70       48.37      4.97 o 
  -3   7   9       10.25        8.77      4.95 o 
  -2   7   9       20.06       16.83      4.16 o 
  -1   7   9        8.00        8.79      8.54 o 
   0   7   9        4.71        3.26      9.29 o 
   1   7   9        0.71        2.01     10.04 o 
   2   7   9        2.53        3.77     10.29 o 
  -6   8   9        0.00        0.50      8.03 o 
  -5   8   9        0.95        4.10      6.11 o 
  -4   8   9        3.47       -1.31      5.49 o 
  -3   8   9        2.25        6.03      9.04 o 
  -2   8   9       10.74       15.32     10.80 o 
  -1   8   9        5.58        4.02     10.04 o 
   0   8   9        1.43       -5.78     11.30 o 
  -4   9   9        0.11       -5.78     10.29 o 
  -3   9   9        1.75        2.76      9.54 o 
   1  -9  10        0.24        3.52      7.78 o 
   2  -9  10       11.92        9.29      8.54 o 
   3  -9  10        1.44        9.29      9.29 o 
   4  -9  10        7.08        0.50      9.79 o 
  -2  -8  10        0.47       -2.26      8.79 o 
  -1  -8  10        0.06        9.04      7.53 o 
   0  -8  10        0.48       -1.26      7.28 o 
   1  -8  10        0.29        5.78      7.78 o 
   2  -8  10       19.84       15.57      8.29 o 
   3  -8  10       13.05        6.78      8.03 o 
   4  -8  10       45.68       33.90     10.29 o 
   5  -8  10       14.65        5.02     10.29 o 
  -3  -7  10        0.63       -1.26      9.04 o 
  -2  -7  10       14.42       16.32      8.03 o 
  -1  -7  10        4.74        4.46      4.58 o 
   0  -7  10       41.72       32.17      4.82 o 
   1  -7  10       13.06       15.57      8.03 o 
   2  -7  10      113.85       96.17      8.79 o 
   3  -7  10       43.14       38.67      8.03 o 
   4  -7  10       46.32       37.41     10.29 o 
   5  -7  10       13.38        9.78      5.61 o 
   6  -7  10        0.36        5.06      5.97 o 
  -5  -6  10        0.04        6.53      9.79 o 
  -4  -6  10       12.45        9.54      8.79 o 
  -3  -6  10        0.30        2.26      8.03 o 
  -2  -6  10        0.64       -1.48      4.52 o 
  -1  -6  10       19.34       15.82      4.62 o 
   0  -6  10        0.78        0.38      4.45 o 
   1  -6  10        0.22        1.76      7.28 o 
   2  -6  10        7.34       13.81      8.54 o 
   3  -6  10        0.82        1.00      8.79 o 
   4  -6  10        0.48        7.78      9.04 o 
   5  -6  10        2.12        7.66      5.79 o 
   6  -6  10        0.11        1.11      5.91 o 
   7  -6  10        7.32        3.88      5.95 o 
  -4  -5  10       11.32       11.55      5.78 o 
  -3  -5  10        5.13        8.79      5.78 o 
  -2  -5  10      110.94      114.50      7.28 o 
  -1  -5  10      147.35      131.39      5.50 o 
   0  -5  10        0.23        0.68      4.22 o 
   1  -5  10        6.76        5.64      2.98 o 
   2  -5  10       11.48        7.03      6.78 o 
   3  -5  10        1.49        0.55      3.52 o 
   4  -5  10        4.72        6.28      8.29 o 
   5  -5  10        6.54        6.77      5.54 o 
   6  -5  10        1.40        8.32      5.77 o 
   7  -5  10        0.23       -2.20      6.30 o 
   8  -5  10        2.04        0.50      9.04 o 
  -6  -4  10        0.01        1.51     10.55 o 
  -5  -4  10        5.02        8.79      6.03 o 
  -4  -4  10        0.51        1.00      6.28 o 
  -3  -4  10      111.77      105.96      7.53 o 
  -2  -4  10       25.41       27.62      7.03 o 
  -1  -4  10       15.44        8.79      6.53 o 
   0  -4  10       24.40       33.65      7.78 o 
   1  -4  10        0.17       -0.34      2.60 o 
   2  -4  10        7.79       15.50      3.94 o 
   3  -4  10        1.02        0.60      3.19 o 
   4  -4  10        2.10        0.66      2.16 o 
   5  -4  10       22.75       26.11      6.12 o 
   6  -4  10        1.08        0.91      6.21 o 
   7  -4  10        2.47        6.17      6.92 o 
   8  -4  10        0.29        8.03     10.04 o 
  -6  -3  10        1.40        9.29      7.03 o 
  -5  -3  10       25.38       37.16      7.28 o 
  -4  -3  10       21.80       21.59      7.03 o 
  -3  -3  10       56.10       59.01      7.53 o 
  -2  -3  10        0.04        2.76      6.78 o 
  -1  -3  10      203.17      195.60      8.54 o 
   0  -3  10        6.62        5.78      7.78 o 
   1  -3  10      274.71      247.67      5.55 o 
   2  -3  10       88.41       68.80      8.54 o 
   3  -3  10       67.23       67.54      8.54 o 
   4  -3  10        5.70        6.66      2.16 o 
   5  -3  10       27.41       21.48      5.47 o 
   6  -3  10        5.75        7.93      5.93 o 
   7  -3  10        7.60        6.12      5.95 o 
   8  -3  10        0.51        2.76      8.29 o 
  -7  -2  10       26.48       21.82      6.76 o 
  -6  -2  10       12.29        2.76      7.53 o 
  -5  -2  10        6.97        9.29      7.28 o 
  -4  -2  10       45.72       43.94      7.53 o 
  -3  -2  10       41.38       33.14      6.78 o 
  -2  -2  10       71.62       76.58      7.03 o 
  -1  -2  10       25.25       22.10      6.03 o 
   0  -2  10       48.67       47.46      7.53 o 
   1  -2  10        1.13        3.26      7.28 o 
   2  -2  10      110.21       93.05      4.14 o 
   3  -2  10       91.19       85.12      8.54 o 
   4  -2  10      243.98      237.50      4.39 o 
   5  -2  10       17.87       15.12      2.10 o 
   6  -2  10       97.97       88.96      6.38 o 
   7  -2  10        0.37        1.37      5.50 o 
   8  -2  10       21.21       18.58      8.29 o 
  -8  -1  10        0.47        2.01      9.54 o 
  -7  -1  10        1.54       -0.21      6.11 o 
  -6  -1  10        0.34        0.50      7.53 o 
  -5  -1  10        9.91        8.29      7.78 o 
  -4  -1  10       26.00       30.88      7.78 o 
  -3  -1  10        0.26        1.26      6.53 o 
  -2  -1  10      239.50      294.03      9.29 o 
  -1  -1  10        3.61        5.78      7.03 o 
   0  -1  10     3348.43     3425.41     21.09 o 
   1  -1  10      228.09      233.31      5.18 o 
   2  -1  10     1912.22     1846.60      9.69 o 
   3  -1  10        3.61        1.00      6.53 o 
   4  -1  10      352.66      337.21      5.43 o 
   5  -1  10       25.47       23.08      3.04 o 
   6  -1  10       46.46       45.19      4.15 o 
   7  -1  10        3.08        8.47      5.25 o 
  -8   0  10        0.07        0.25      8.79 o 
  -7   0  10       11.69       12.98      6.46 o 
  -6   0  10       50.46       53.73      8.29 o 
  -5   0  10       25.82       36.16      8.54 o 
  -4   0  10      286.52      305.83     10.29 o 
  -3   0  10       15.49       13.06      6.53 o 
  -2   0  10      284.25      364.84      9.79 o 
  -1   0  10       89.12      110.48      8.03 o 
   0   0  10       15.55       25.97      4.10 o 
   1   0  10        0.68       -0.57      3.68 o 
   2   0  10        3.67        1.13      2.65 o 
   3   0  10       60.95       58.99      2.80 o 
   4   0  10       21.24       18.55      3.18 o 
   5   0  10        6.89        4.30      3.29 o 
   6   0  10        0.84        6.01      3.65 o 
   7   0  10        0.21        1.62      5.76 o 
  -8   1  10        0.97        1.26     10.29 o 
  -7   1  10        9.62        9.20      6.15 o 
  -6   1  10        0.10        5.02      7.53 o 
  -5   1  10        3.66        4.02      7.78 o 
  -4   1  10      102.37       90.14      7.78 o 
  -3   1  10       69.63       66.79      7.03 o 
  -2   1  10       16.92       17.33      6.03 o 
  -1   1  10       34.76       41.25      3.46 o 
   0   1  10       48.15       74.72      4.04 o 
   1   1  10        8.82       14.57      4.14 o 
   2   1  10       12.28       19.45      2.69 o 
   3   1  10       60.21       63.97      2.91 o 
   4   1  10        0.04        1.74      3.28 o 
   5   1  10       11.82       10.67      3.45 o 
   6   1  10        0.18       -0.07      4.49 o 
  -8   2  10        2.57        2.12      7.53 o 
  -7   2  10        0.61        2.92      6.56 o 
  -6   2  10        0.22        3.52      9.29 o 
  -5   2  10       11.56       14.81      8.79 o 
  -4   2  10        6.71       16.82      8.29 o 
  -3   2  10        9.13       11.80      7.28 o 
  -2   2  10       95.11       87.38      7.78 o 
  -1   2  10       26.69       28.28      4.15 o 
   0   2  10       71.96       81.65      3.86 o 
   1   2  10        0.95        4.49      2.83 o 
   2   2  10       58.93       60.32      2.74 o 
   3   2  10        1.60        1.13      2.02 o 
   4   2  10        5.64        4.67      3.00 o 
   5   2  10        0.64       -0.45      5.37 o 
   6   2  10        0.00       -0.39      5.31 o 
  -8   3  10        6.62        8.29      9.54 o 
  -7   3  10        0.67        6.70      6.26 o 
  -6   3  10        6.79        2.26      9.54 o 
  -5   3  10        0.07        0.00      8.54 o 
  -4   3  10        1.53       -0.25      8.29 o 
  -3   3  10       79.83       86.38      8.29 o 
  -2   3  10       62.53       67.04      6.78 o 
  -1   3  10        3.07        2.76      3.72 o 
   0   3  10        2.84        6.89      3.07 o 
   1   3  10       45.19       54.37      2.67 o 
   2   3  10        0.31        0.40      1.55 o 
   3   3  10       62.69       64.81      3.09 o 
   4   3  10        3.19       -0.17      5.29 o 
   5   3  10        0.00        0.92      5.85 o 
   6   3  10        5.35        8.03      8.03 o 
  -8   4  10        2.09        4.52      8.79 o 
  -7   4  10        9.34        7.55      7.00 o 
  -6   4  10        9.75       17.58     10.04 o 
  -5   4  10        0.03       -3.52      8.79 o 
  -4   4  10        1.96        2.01      8.03 o 
  -3   4  10       71.74       75.08      8.29 o 
  -2   4  10       95.69      103.45      7.28 o 
  -1   4  10      154.56      153.86      5.37 o 
   0   4  10       30.57       29.34      2.70 o 
   1   4  10        8.33        7.30      1.74 o 
   2   4  10       24.93       22.58      6.53 o 
   3   4  10        9.52       13.56      5.42 o 
   4   4  10        0.23        2.82      5.72 o 
   5   4  10        1.18        2.26      8.54 o 
   6   4  10        3.29        0.75      8.79 o 
  -8   5  10        1.01       -1.76      8.54 o 
  -7   5  10        1.38        0.62      5.83 o 
  -6   5  10        7.54        6.05      5.81 o 
  -5   5  10        0.04       -0.50      9.29 o 
  -4   5  10        2.53        0.50      8.54 o 
  -3   5  10       11.07       13.55      5.14 o 
  -2   5  10        3.84        4.68      5.00 o 
  -1   5  10       58.88       52.27      5.10 o 
   0   5  10       94.64       77.88      4.39 o 
   1   5  10      132.30      127.82      5.20 o 
   2   5  10      177.71      148.56     10.67 o 
   3   5  10       19.57       24.21      5.24 o 
   4   5  10       18.46       16.57      8.79 o 
   5   5  10        9.82       13.56      9.29 o 
  -6   6  10       13.90       16.57      9.29 o 
  -5   6  10       10.30       13.51      5.85 o 
  -4   6  10       69.35       72.31      6.48 o 
  -3   6  10       33.77       32.47      5.90 o 
  -2   6  10      139.84      127.35      6.53 o 
  -1   6  10        6.03        4.36      4.36 o 
   0   6  10       20.47       16.57      9.54 o 
   1   6  10       25.93       22.60      8.54 o 
   2   6  10        8.89       10.80     10.29 o 
   3   6  10        4.08       13.06     11.05 o 
  -6   7  10        0.93        0.50      9.54 o 
  -5   7  10        3.07        5.22      5.85 o 
  -4   7  10        8.73        9.58      5.95 o 
  -3   7  10        3.19        3.27      4.18 o 
  -2   7  10        5.90        6.83      4.10 o 
  -1   7  10        0.21        6.28     10.04 o 
   0   7  10       10.10       11.30     10.29 o 
   1   7  10        3.33       -2.51     10.80 o 
  -5   8  10        0.28        4.09      5.83 o 
  -4   8  10        0.04        0.56      5.37 o 
  -3   8  10        1.54        3.01      9.79 o 
  -2   8  10        6.28        4.52      9.04 o 
  -1   8  10        3.02        6.78     11.30 o 
  -4   9  10        0.94        7.53      9.29 o 
   1  -9  11        1.71        2.26      8.03 o 
   2  -9  11        2.05       10.29      8.03 o 
   3  -9  11        2.01       -0.50      8.54 o 
   4  -9  11        1.32        5.02      9.79 o 
  -2  -8  11        4.67        8.54      8.54 o 
   0  -8  11        0.00        7.03      7.78 o 
   1  -8  11        0.15       -0.50      7.53 o 
   2  -8  11        0.85        0.75      8.54 o 
   3  -8  11        3.29       -2.26      8.03 o 
   4  -8  11       18.36       16.07     10.04 o 
   5  -8  11       16.98       12.30     10.80 o 
  -3  -7  11        0.42       -5.27      8.79 o 
  -2  -7  11        5.76        4.02      7.53 o 
  -1  -7  11        0.80        1.12      4.61 o 
   0  -7  11       19.37       18.89      4.77 o 
   1  -7  11        4.98        8.29      7.53 o 
   2  -7  11        1.10       -1.00      7.53 o 
   3  -7  11        3.27        4.27      9.04 o 
   4  -7  11       15.82       11.30      9.04 o 
   5  -7  11        0.75       -1.00      5.84 o 
   6  -7  11        0.24        3.11      6.39 o 
  -5  -6  11        0.67        6.78      9.29 o 
  -4  -6  11        0.63       -3.26      9.79 o 
  -3  -6  11        1.81       -0.27      4.68 o 
  -2  -6  11        1.87       -1.78      4.93 o 
  -1  -6  11       24.82       15.80      4.78 o 
   0  -6  11      113.84       95.71      4.87 o 
   1  -6  11        2.02        2.93      3.37 o 
   2  -6  11       76.12       68.55      8.03 o 
   3  -6  11        2.62        0.25      8.79 o 
   4  -6  11        2.45        6.53      8.79 o 
   5  -6  11        0.00       -1.55      5.71 o 
   6  -6  11        1.86        0.68      5.77 o 
   7  -6  11        0.00       -0.93      6.70 o 
  -4  -5  11        7.27       12.55      6.28 o 
  -3  -5  11        9.68        7.78      6.28 o 
  -2  -5  11        0.27        0.75      6.78 o 
  -1  -5  11        0.04        4.52      7.03 o 
   0  -5  11        0.26       -0.20      3.95 o 
   1  -5  11       48.10       48.59      3.37 o 
   2  -5  11        0.04        1.76      8.54 o 
   3  -5  11        3.23        1.64      3.54 o 
   4  -5  11        1.64       -0.25      8.54 o 
   5  -5  11       35.98       37.06      6.01 o 
   6  -5  11       42.70       45.38      6.46 o 
   7  -5  11        0.95        1.33      6.50 o 
  -6  -4  11        0.09        0.75     10.55 o 
  -5  -4  11        4.89        5.52      6.53 o 
  -4  -4  11       15.57       17.83      6.78 o 
  -3  -4  11      130.55      121.53      8.03 o 
  -2  -4  11        7.79        8.79      7.28 o 
  -1  -4  11       71.78       56.75      7.53 o 
   0  -4  11      135.01      114.00      8.29 o 
   1  -4  11        6.39        5.78      6.53 o 
   2  -4  11      233.70      223.56      8.29 o 
   3  -4  11        0.00       -0.47      3.26 o 
   4  -4  11        3.61        7.47      2.62 o 
   5  -4  11       11.59       13.67      6.21 o 
   6  -4  11        1.60        3.01      6.57 o 
   7  -4  11        1.33        3.64      6.83 o 
   8  -4  11        0.04       -2.51     10.04 o 
  -6  -3  11       33.34       40.43      7.78 o 
  -5  -3  11      173.51      178.53      9.54 o 
  -4  -3  11      108.70      115.00      8.29 o 
  -3  -3  11      338.12      327.68     10.29 o 
  -2  -3  11      160.58      154.42      8.79 o 
  -1  -3  11        2.53        1.00      6.78 o 
   0  -3  11       51.59       61.02      8.54 o 
   1  -3  11       25.42       32.64      6.78 o 
   2  -3  11      112.62      109.98      8.03 o 
   3  -3  11      132.08      124.29      9.04 o 
   4  -3  11        0.01        1.51      8.54 o 
   5  -3  11        0.03        4.27      4.97 o 
   6  -3  11       12.80       14.07      5.77 o 
   7  -3  11        0.01       -0.17      6.03 o 
   8  -3  11        6.66        5.02      9.04 o 
  -7  -2  11        0.19        0.75      8.29 o 
  -6  -2  11        6.21       13.56      8.03 o 
  -5  -2  11        4.48        3.77      7.78 o 
  -4  -2  11        5.92        5.02      7.03 o 
  -3  -2  11       17.30       12.30      6.78 o 
  -2  -2  11        1.31        1.76      7.28 o 
  -1  -2  11      115.03      118.52      7.78 o 
   0  -2  11      125.06       97.42      7.78 o 
   1  -2  11       16.02       10.80      7.53 o 
   2  -2  11       73.71       92.18      2.96 o 
   3  -2  11       22.43       26.11      8.03 o 
   4  -2  11      251.20      253.17      8.54 o 
   5  -2  11       24.14       21.14      2.59 o 
   6  -2  11       79.69       83.46      6.75 o 
   7  -2  11        0.01        3.52      6.27 o 
  -8  -1  11        0.04        0.50      9.79 o 
  -7  -1  11       30.55       36.13      6.76 o 
  -6  -1  11        1.80        0.25      7.53 o 
  -5  -1  11        1.69        3.52      7.78 o 
  -4  -1  11       59.03       67.54      8.29 o 
  -3  -1  11      181.28      198.36      8.79 o 
  -2  -1  11       47.83       55.74      7.78 o 
  -1  -1  11      186.84      206.90      8.29 o 
   0  -1  11      130.30      184.15      6.12 o 
   1  -1  11       57.55       67.80      7.53 o 
   2  -1  11       13.93        7.58      3.26 o 
   3  -1  11       32.47       27.79      3.52 o 
   4  -1  11       10.14        6.29      3.46 o 
   5  -1  11        2.91        3.56      3.03 o 
   6  -1  11        4.22       11.80      6.65 o 
   7  -1  11        0.29        9.33     13.06 o 
  -8   0  11        0.21        1.00      9.79 o 
  -7   0  11        5.91        8.03      9.54 o 
  -6   0  11        0.55        1.26      8.54 o 
  -5   0  11       17.47       22.85      8.29 o 
  -4   0  11        4.46        0.50      8.03 o 
  -3   0  11        8.37        6.53      7.53 o 
  -2   0  11      381.86      394.47      9.79 o 
  -1   0  11       91.54      102.70      8.03 o 
   0   0  11      561.03      570.70      7.08 o 
   1   0  11        6.22        1.42      3.86 o 
   2   0  11      182.80      165.19      3.70 o 
   3   0  11       47.85       54.82      5.05 o 
   4   0  11       45.07       32.75      4.04 o 
   5   0  11        0.13        0.81      3.30 o 
   6   0  11        2.30       -2.87      5.19 o 
   7   0  11        3.31        4.77      9.04 o 
  -8   1  11        1.21        8.29      9.29 o 
  -7   1  11        3.52        7.53      9.54 o 
  -6   1  11       42.51       45.20      9.29 o 
  -5   1  11        2.88        0.00      8.54 o 
  -4   1  11       31.60       31.14      8.03 o 
  -3   1  11        0.04       -1.00      8.03 o 
  -2   1  11        3.81        6.28      6.28 o 
  -1   1  11        0.88        3.77      7.03 o 
   0   1  11       15.71       10.25      3.80 o 
   1   1  11       74.80       83.11      5.02 o 
   2   1  11       49.41       39.88      3.32 o 
   3   1  11        6.02        5.64      2.67 o 
   4   1  11        7.82        4.26      2.55 o 
   5   1  11        0.44       -0.11      3.63 o 
   6   1  11        3.57       -3.77     10.04 o 
  -7   2  11        0.03        0.50     10.29 o 
  -6   2  11        4.92        6.78      8.54 o 
  -5   2  11        4.55        5.52      7.53 o 
  -4   2  11        0.54       -0.50      8.03 o 
  -3   2  11       10.52       14.06      6.78 o 
  -2   2  11        2.89        2.51      6.28 o 
  -1   2  11        4.62        8.79      6.03 o 
   0   2  11       16.49       13.13      3.43 o 
   1   2  11       87.69       93.55      3.62 o 
   2   2  11       95.00       88.83      3.98 o 
   3   2  11       10.52       10.91      2.77 o 
   4   2  11       11.85        5.59      5.22 o 
   5   2  11        0.46       -0.21      5.36 o 
   6   2  11        1.09       -3.77     10.04 o 
  -8   3  11        0.17        1.00      9.54 o 
  -7   3  11       28.22       29.91      6.39 o 
  -6   3  11        1.03       -1.00      7.78 o 
  -5   3  11       79.70       73.82      8.54 o 
  -4   3  11        1.35        1.00      7.78 o 
  -3   3  11        2.69        5.52      7.78 o 
  -2   3  11        1.82       -2.01      6.53 o 
  -1   3  11        4.89        5.52      5.78 o 
   0   3  11       54.46       56.01      3.74 o 
   1   3  11       22.36       19.57      2.52 o 
   2   3  11        3.51        1.31      1.93 o 
   3   3  11        0.26       -0.22      5.04 o 
   4   3  11        2.83        1.44      5.29 o 
   5   3  11        2.85       -1.46      5.67 o 
   6   3  11        0.00       10.04      8.29 o 
  -8   4  11        3.64       12.55      9.79 o 
  -7   4  11       18.17       18.84      6.48 o 
  -6   4  11        4.49        4.77     10.04 o 
  -5   4  11        1.75        2.01      9.54 o 
  -4   4  11       33.62       27.12      8.79 o 
  -3   4  11        0.54        0.50      7.53 o 
  -2   4  11       77.08       72.57      7.28 o 
  -1   4  11       27.28       22.61      4.92 o 
   0   4  11        1.83        3.60      2.72 o 
   1   4  11        1.21        1.27      1.91 o 
   2   4  11        9.10       14.44      5.11 o 
   3   4  11       25.43       20.16      5.18 o 
   4   4  11       40.47       48.57      6.33 o 
   5   4  11        7.76        5.27      9.29 o 
   6   4  11       14.58       21.59      9.79 o 
  -8   5  11        6.41        6.03      9.29 o 
  -7   5  11        3.48        7.19      6.73 o 
  -6   5  11        2.02       -0.40      5.43 o 
  -5   5  11        0.28       -1.76      9.29 o 
  -4   5  11       13.89        8.79      8.29 o 
  -3   5  11        0.01       -5.27      6.78 o 
  -2   5  11       37.08       30.60      5.00 o 
  -1   5  11       24.23       18.75      4.55 o 
   0   5  11      134.10      117.94      4.89 o 
   1   5  11        0.32        1.59      4.42 o 
   2   5  11       24.53       24.03      4.92 o 
   3   5  11        4.24        4.56      5.24 o 
   4   5  11        6.56        5.78     10.29 o 
  -6   6  11        1.80        3.90      6.39 o 
  -5   6  11        8.16       10.60      6.18 o 
  -4   6  11       15.92       11.30      6.21 o 
  -3   6  11       18.47       17.01      5.79 o 
  -2   6  11       10.99        9.33      5.07 o 
  -1   6  11       37.22       37.23      5.17 o 
   0   6  11       40.88       40.17     10.04 o 
   1   6  11        8.70       14.56     10.29 o 
   2   6  11        5.78        1.51      9.79 o 
   3   6  11        3.12        8.54      9.79 o 
  -6   7  11        2.30       -2.26     10.29 o 
  -5   7  11       12.10       15.32      6.39 o 
  -4   7  11       15.11       14.92      6.40 o 
  -3   7  11        2.25        0.02      5.47 o 
  -2   7  11        1.52        1.26      9.54 o 
  -1   7  11       14.69        9.79      8.54 o 
   0   7  11       11.37       13.31     10.80 o 
   1   7  11        1.06        3.77      8.79 o 
  -5   8  11        0.34        2.60      6.29 o 
  -4   8  11        0.13        5.27      9.54 o 
  -3   8  11        2.06       14.06      9.29 o 
  -2   8  11        2.90       -1.00     10.55 o 
  -1   8  11        0.90        6.78      9.54 o 
   1  -9  12        8.93        9.29      9.04 o 
   2  -9  12       11.00       20.09      9.54 o 
   3  -9  12        0.36        4.02      8.54 o 
   0  -8  12        4.25        6.28      8.29 o 
   1  -8  12        0.26        1.00      8.54 o 
   2  -8  12        9.31       15.07      9.29 o 
   3  -8  12        0.17       -2.51      8.03 o 
   4  -8  12        2.15        8.03      8.54 o 
  -3  -7  12       10.53       14.06      8.79 o 
  -2  -7  12       11.14        7.03      8.03 o 
  -1  -7  12        0.09        0.25      4.79 o 
   0  -7  12        7.94        7.79      4.45 o 
   1  -7  12        4.61        8.29      7.78 o 
   2  -7  12        3.21        5.78      8.03 o 
   3  -7  12        0.14       -3.01      9.04 o 
   4  -7  12       16.05       13.06     10.04 o 
   5  -7  12        0.07        2.32      6.15 o 
   6  -7  12       13.04       18.87      6.18 o 
  -5  -6  12        8.49       14.56      9.79 o 
  -4  -6  12        1.00       -2.01      9.54 o 
  -3  -6  12        0.41        1.54      5.00 o 
  -2  -6  12        0.97        1.12      4.96 o 
  -1  -6  12       11.50        9.24      4.75 o 
   0  -6  12        0.01        1.28      4.13 o 
   1  -6  12        9.17        7.71      3.22 o 
   2  -6  12        2.17        1.00      8.79 o 
   3  -6  12       19.62       30.88      8.29 o 
   4  -6  12        3.69        0.50      8.54 o 
   5  -6  12       33.16       35.48      6.26 o 
   6  -6  12        5.71        9.32      6.39 o 
   7  -6  12        0.71        4.52      9.29 o 
  -4  -5  12        0.26        5.27      6.53 o 
  -3  -5  12        0.68        3.26      6.53 o 
  -2  -5  12        7.48       -1.26      7.28 o 
  -1  -5  12        0.14        1.76      7.28 o 
   0  -5  12       79.63       71.19      4.55 o 
   1  -5  12       48.28       41.82      3.25 o 
   2  -5  12        1.03       -1.51      8.54 o 
   3  -5  12      100.65       89.39      9.79 o 
   4  -5  12      104.99       93.41     10.55 o 
   5  -5  12        7.33       11.30      8.29 o 
   6  -5  12        0.85        3.82      6.15 o 
   7  -5  12       21.97       24.14      7.45 o 
  -5  -4  12        0.12       -1.26      7.03 o 
  -4  -4  12       27.33       28.88      7.53 o 
  -3  -4  12       71.79       75.58      7.78 o 
  -2  -4  12       77.77       88.13      8.29 o 
  -1  -4  12      827.76      787.93     13.81 o 
   0  -4  12      289.51      318.39     10.55 o 
   1  -4  12      289.47      262.14     10.55 o 
   2  -4  12        1.16       -0.50      7.53 o 
   3  -4  12        2.17        2.43      3.88 o 
   4  -4  12      156.88      172.50     11.05 o 
   5  -4  12        9.50       17.07      8.54 o 
   6  -4  12       34.84       39.21      6.53 o 
   7  -4  12        0.13        3.60      6.74 o 
  -6  -3  12       21.84       22.60      8.29 o 
  -5  -3  12        0.43        2.01      7.28 o 
  -4  -3  12       58.36       69.05      8.54 o 
  -3  -3  12       45.51       49.21      7.78 o 
  -2  -3  12       31.81       19.33      8.03 o 
  -1  -3  12        9.81       12.55      7.03 o 
   0  -3  12      361.30      324.16     10.80 o 
   1  -3  12        9.09       10.55      8.29 o 
   2  -3  12       15.08       15.46      1.47 o 
   3  -3  12       63.74       63.53      8.03 o 
   4  -3  12       33.41       26.11      7.53 o 
   5  -3  12        0.33        3.52      8.54 o 
   6  -3  12       22.26       20.45      6.50 o 
   7  -3  12        1.54        4.22      6.54 o 
   8  -3  12       19.92       23.35      9.54 o 
  -7  -2  12      133.37      139.86     11.05 o 
  -6  -2  12       10.85       12.81      8.03 o 
  -5  -2  12      490.16      490.13     12.81 o 
  -4  -2  12      108.72      102.45      9.29 o 
  -3  -2  12      152.25      160.20      9.29 o 
  -2  -2  12       15.26       24.86      8.03 o 
  -1  -2  12      242.93      280.22     10.04 o 
   0  -2  12        7.52        8.79      6.53 o 
   1  -2  12      366.08      417.06     10.04 o 
   2  -2  12      147.94      144.75      4.02 o 
   3  -2  12        6.17        9.04      6.53 o 
   4  -2  12       55.85       51.98      8.54 o 
   5  -2  12        6.13        5.80      2.58 o 
   6  -2  12       10.66       15.08      5.41 o 
   7  -2  12        8.01       13.21      6.03 o 
  -7  -1  12       65.09       50.97      9.54 o 
  -6  -1  12        1.22        1.26      8.79 o 
  -5  -1  12      110.84      116.00      9.54 o 
  -4  -1  12       19.00       13.56      8.29 o 
  -3  -1  12       52.73       52.23      7.28 o 
  -2  -1  12      241.58      233.52      9.04 o 
  -1  -1  12       19.68        7.78      7.78 o 
   0  -1  12      133.22      112.49      8.03 o 
   1  -1  12        0.00        3.01      6.78 o 
   2  -1  12        1.19        3.07      3.19 o 
   3  -1  12        8.39        7.62      3.14 o 
   4  -1  12       58.56       69.66      4.32 o 
   5  -1  12       12.18       12.79      3.17 o 
   6  -1  12        7.98        5.78      5.06 o 
   7  -1  12        4.96        0.00      8.29 o 
  -7   0  12       18.21       14.56      9.04 o 
  -6   0  12       32.46       32.39      9.04 o 
  -5   0  12        6.22       11.55      8.29 o 
  -4   0  12        0.77       -5.78      8.03 o 
  -3   0  12       90.18       93.16      8.79 o 
  -2   0  12        0.00        3.52      7.78 o 
  -1   0  12      159.80      146.89      8.54 o 
   0   0  12        7.90        7.53      7.03 o 
   1   0  12       36.55       22.85      6.78 o 
   2   0  12       23.49       14.40      3.86 o 
   3   0  12        4.38        4.24      4.17 o 
   4   0  12        7.93        2.36      3.89 o 
   5   0  12        1.65        1.50      3.30 o 
   6   0  12        0.72        6.03      9.54 o 
  -7   1  12        0.18        2.76      8.54 o 
  -6   1  12        2.05        5.52      9.29 o 
  -5   1  12        6.83       12.30      7.28 o 
  -4   1  12       13.58        7.53      7.53 o 
  -3   1  12       46.27       42.94      8.29 o 
  -2   1  12      112.91      101.44      7.78 o 
  -1   1  12       14.71       10.55      7.28 o 
   0   1  12      154.61      126.80      7.28 o 
   1   1  12        2.37        3.59      3.62 o 
   2   1  12        5.42        2.29      3.20 o 
   3   1  12       19.30       15.01      2.93 o 
   4   1  12        7.35       13.92      3.68 o 
   5   1  12       58.88       52.50      5.37 o 
   6   1  12        4.79        7.28      8.54 o 
  -7   2  12        0.77        0.25      8.29 o 
  -6   2  12        2.24        6.78      9.54 o 
  -5   2  12       15.41       13.31      9.04 o 
  -4   2  12       20.79       23.35      8.29 o 
  -3   2  12      252.25      262.39     10.55 o 
  -2   2  12        2.22       -1.76      7.03 o 
  -1   2  12      207.32      211.67      8.54 o 
   0   2  12        0.15        2.61      3.80 o 
   1   2  12       74.83       57.31      3.86 o 
   2   2  12        8.56        5.42      2.74 o 
   3   2  12       26.51       19.77      4.27 o 
   4   2  12       20.75       19.14      5.75 o 
   5   2  12        2.55        1.39      5.49 o 
   6   2  12        3.75        5.02      8.03 o 
  -7   3  12       32.13       43.44     11.30 o 
  -6   3  12       10.09       13.56     10.29 o 
  -5   3  12      139.65      162.96     11.30 o 
  -4   3  12       23.90       22.10      8.54 o 
  -3   3  12      121.55      126.30      8.29 o 
  -2   3  12       16.28        9.04      7.28 o 
  -1   3  12        0.12        2.26      6.28 o 
   0   3  12      353.69      308.88     12.18 o 
   1   3  12        0.08        1.47      2.61 o 
   2   3  12       97.13       81.61      4.55 o 
   3   3  12        0.11       -0.26      5.00 o 
   4   3  12        3.73        5.31      5.41 o 
   5   3  12        2.43        5.22      5.93 o 
  -8   4  12       12.66       13.06     10.55 o 
  -7   4  12       34.29       46.70      7.42 o 
  -6   4  12       16.72        9.04     10.04 o 
  -5   4  12       31.86       34.65      8.54 o 
  -4   4  12       13.71       14.31      8.03 o 
  -3   4  12       12.33       10.29      7.28 o 
  -2   4  12        0.20        3.26      6.53 o 
  -1   4  12        6.42        9.79      5.78 o 
   0   4  12        3.20        1.51      2.82 o 
   1   4  12        9.25       11.49      3.97 o 
   2   4  12       33.46       30.01      5.07 o 
   3   4  12        0.01        0.71      5.48 o 
   4   4  12       20.73       22.65      6.11 o 
   5   4  12        1.06        2.01      8.79 o 
  -8   5  12        4.12        8.54      9.54 o 
  -7   5  12       26.78       23.35      8.29 o 
  -6   5  12       23.52       31.64     10.80 o 
  -5   5  12       27.34       22.85      8.79 o 
  -4   5  12       42.61       47.46      8.29 o 
  -3   5  12       94.14       77.09      8.29 o 
  -2   5  12       15.61       10.40      5.00 o 
  -1   5  12        2.40        2.55      4.58 o 
   0   5  12       16.04        9.46      4.44 o 
   1   5  12       16.61       10.46      6.65 o 
   2   5  12        0.70        0.72      4.78 o 
   3   5  12       17.34        9.45      5.47 o 
   4   5  12        5.94        3.77      9.54 o 
  -6   6  12        0.13        2.47      6.39 o 
  -5   6  12        1.45       -0.39      6.33 o 
  -4   6  12        0.45        0.88      6.04 o 
  -3   6  12        9.75       11.64      5.90 o 
  -2   6  12        4.02        3.40      5.18 o 
  -1   6  12        6.95        5.02      9.54 o 
   0   6  12        4.24        2.76      8.54 o 
   1   6  12       12.55        7.78     10.55 o 
   2   6  12        2.73        5.27      8.79 o 
  -6   7  12        3.89        2.26     10.55 o 
  -5   7  12        0.42       -2.51      6.57 o 
  -4   7  12        1.94        3.74      6.01 o 
  -3   7  12        0.04        8.28      5.85 o 
  -2   7  12       13.39       16.32      9.04 o 
  -1   7  12        1.08        0.75      9.29 o 
   0   7  12        7.89        8.03     10.04 o 
  -5   8  12        0.21        0.28      6.18 o 
  -4   8  12        4.44        7.78     10.55 o 
  -3   8  12        2.50        0.25     10.29 o 
  -2   8  12        7.13       10.55     11.30 o 
   1  -9  13       34.42       37.16      9.29 o 
   2  -9  13       10.04       17.07      9.54 o 
   0  -8  13        0.28        4.34      5.85 o 
   1  -8  13        6.23        3.26      8.29 o 
   2  -8  13       10.99       11.30      9.29 o 
   3  -8  13        0.02        4.77      8.79 o 
   4  -8  13        3.16       -0.25      8.79 o 
  -3  -7  13        3.87        1.00      9.04 o 
  -2  -7  13        1.12        3.01      8.03 o 
  -1  -7  13       30.84       29.60      5.11 o 
   0  -7  13        4.99       12.30      8.54 o 
   1  -7  13        0.03        1.76      8.79 o 
   2  -7  13        1.33       11.30      8.54 o 
   3  -7  13       26.13       26.87      8.29 o 
   4  -7  13        0.57        6.28      8.03 o 
   5  -7  13        1.04        2.57      6.21 o 
   6  -7  13        0.59        5.52      9.04 o 
  -4  -6  13        2.34        4.52      9.29 o 
  -3  -6  13        1.12        2.94      5.25 o 
  -2  -6  13        0.00        1.51      5.24 o 
  -1  -6  13        0.00        3.28      4.89 o 
   0  -6  13        7.63        4.05      4.03 o 
   1  -6  13        2.36        0.75      7.78 o 
   2  -6  13        1.42        2.76      8.79 o 
   3  -6  13        1.06        0.00      9.54 o 
   4  -6  13       13.71       15.57     10.29 o 
   5  -6  13       81.76       76.08     10.80 o 
   6  -6  13       22.81       24.00      7.08 o 
   7  -6  13       19.65       16.57     10.55 o 
  -4  -5  13        4.47        1.76      7.03 o 
  -3  -5  13       46.69       39.67      7.53 o 
  -2  -5  13       17.13       13.56      7.53 o 
  -1  -5  13        5.82        4.77      7.53 o 
   0  -5  13       56.23       48.21      8.79 o 
   1  -5  13      341.07      379.93     12.18 o 
   2  -5  13      199.64      198.11     10.80 o 
   3  -5  13      383.79      395.47     13.56 o 
   4  -5  13       52.73       60.76     10.55 o 
   5  -5  13       95.44       95.67      9.54 o 
   6  -5  13        1.80        5.72      7.18 o 
   7  -5  13        2.34        5.15      6.92 o 
  -5  -4  13        2.50        1.26      7.28 o 
  -4  -4  13       11.30        2.51      7.53 o 
  -3  -4  13        4.13        4.77      7.53 o 
  -2  -4  13      218.15      202.38      9.79 o 
  -1  -4  13       35.32       22.60      7.78 o 
   0  -4  13      107.05      121.03     10.29 o 
   1  -4  13      187.76      159.44     10.55 o 
   2  -4  13       80.39       69.55      9.04 o 
   3  -4  13       26.15       26.61      4.29 o 
   4  -4  13        2.79        3.77      9.29 o 
   5  -4  13       67.30       71.31      9.29 o 
   6  -4  13        5.41        3.01      6.92 o 
   7  -4  13        4.37        7.38      7.10 o 
  -6  -3  13        0.90        4.27      8.03 o 
  -5  -3  13      210.17      219.71     11.05 o 
  -4  -3  13       16.94       25.86      8.29 o 
  -3  -3  13     1438.03     1408.63     18.33 o 
  -2  -3  13      140.16      161.70      9.79 o 
  -1  -3  13     1721.83     1503.04     17.58 o 
   0  -3  13       22.05       25.61      7.28 o 
   1  -3  13      477.93      451.97     11.80 o 
   2  -3  13       41.92       48.87      2.18 o 
   3  -3  13       54.26       64.03      9.29 o 
   4  -3  13       42.62       50.22      9.04 o 
   5  -3  13       32.38       33.90      9.04 o 
   6  -3  13        2.00       -2.08      6.29 o 
   7  -3  13        0.19       -1.70      7.03 o 
   8  -3  13        2.22        2.01      9.54 o 
  -7  -2  13      121.13      122.78     10.55 o 
  -6  -2  13       17.87       27.62      9.29 o 
  -5  -2  13      202.02      203.39     10.80 o 
  -4  -2  13        2.02        1.51      8.54 o 
  -3  -2  13      361.74      302.06     10.29 o 
  -2  -2  13       27.32       22.60      8.03 o 
  -1  -2  13      219.09      190.08      9.79 o 
   0  -2  13        5.42        2.76      8.29 o 
   1  -2  13        3.62        8.54      8.29 o 
   2  -2  13       16.85       16.40      3.00 o 
   3  -2  13       19.19       22.10      8.29 o 
   4  -2  13       10.87       11.80      7.78 o 
   5  -2  13        0.59        0.25      8.03 o 
   6  -2  13       11.95       14.74      6.44 o 
   7  -2  13        0.01       -6.79      6.79 o 
  -7  -1  13        0.25        1.76      9.29 o 
  -6  -1  13        3.11        5.78      8.03 o 
  -5  -1  13       16.89       13.56      7.78 o 
  -4  -1  13        5.52        8.03      8.54 o 
  -3  -1  13       84.10       78.84      9.29 o 
  -2  -1  13       57.26       53.23      7.53 o 
  -1  -1  13        0.55        5.27      6.78 o 
   0  -1  13        3.82        4.27      7.78 o 
   1  -1  13      142.43      145.88      9.04 o 
   2  -1  13       62.57       71.61      3.99 o 
   3  -1  13        0.80       -0.36      3.29 o 
   4  -1  13        0.14        2.24      3.61 o 
   5  -1  13        0.82        2.68      3.28 o 
   6  -1  13        0.16        0.68      5.79 o 
  -7   0  13        1.19        3.52     10.04 o 
  -6   0  13        2.32        1.00      9.04 o 
  -5   0  13       53.85       52.73      8.29 o 
  -4   0  13        0.04        1.76      8.03 o 
  -3   0  13       28.25       24.86      7.03 o 
  -2   0  13       34.62       40.17      7.78 o 
  -1   0  13        2.03       -0.25      6.53 o 
   0   0  13        4.68       10.55      7.28 o 
   1   0  13       25.27       18.08      7.03 o 
   2   0  13       60.39       57.00      6.78 o 
   3   0  13       12.72       16.07      6.28 o 
   4   0  13        1.49        2.24      3.97 o 
   5   0  13        0.94        3.86      3.63 o 
   6   0  13        0.20        0.00     10.04 o 
  -7   1  13        4.99        2.26      9.79 o 
  -6   1  13        0.41       -4.02      9.29 o 
  -5   1  13       46.94       43.19      9.29 o 
  -4   1  13        0.02        0.50      8.29 o 
  -3   1  13      107.94      112.49      9.54 o 
  -2   1  13        0.86        1.51      8.03 o 
  -1   1  13        0.96        2.51      7.53 o 
   0   1  13       23.07       28.12      7.03 o 
   1   1  13      113.47      131.32      7.78 o 
   2   1  13        4.26        6.03      6.03 o 
   3   1  13      169.68      190.09      8.79 o 
   4   1  13        2.64        2.82      3.83 o 
   5   1  13       45.27       41.28      5.66 o 
   6   1  13       20.56       19.08     10.29 o 
  -7   2  13        9.51       19.33     10.29 o 
  -6   2  13        1.27        2.01      8.03 o 
  -5   2  13        0.04        0.00      8.03 o 
  -4   2  13       45.48       53.23      7.78 o 
  -3   2  13       95.57       93.66      9.29 o 
  -2   2  13      116.93      110.23      8.03 o 
  -1   2  13      337.01      317.88      9.54 o 
   0   2  13        4.81        2.76      6.78 o 
   1   2  13       28.96       27.94      5.02 o 
   2   2  13       77.64       76.77      3.47 o 
   3   2  13       48.87       47.05      4.77 o 
   4   2  13       65.06       68.77      5.86 o 
   5   2  13       20.82       21.92      5.72 o 
   6   2  13        5.29        3.52     10.04 o 
  -7   3  13       11.98       17.83     10.80 o 
  -6   3  13       26.61       24.86      9.79 o 
  -5   3  13      139.99      152.16     10.55 o 
  -4   3  13       65.86       70.56      8.29 o 
  -3   3  13      467.49      506.45     12.81 o 
  -2   3  13       45.00       33.14      8.03 o 
  -1   3  13      460.47      451.21     10.80 o 
   0   3  13       23.85       23.10      6.28 o 
   1   3  13      151.09      134.86      3.75 o 
   2   3  13       24.15       27.54      4.52 o 
   3   3  13       30.22       25.56      5.75 o 
   4   3  13        0.00        5.62      6.03 o 
   5   3  13        0.30        0.75      5.86 o 
  -6   4  13       12.69        9.04      8.29 o 
  -5   4  13      391.94      435.65     14.31 o 
  -4   4  13       40.98       44.44      9.54 o 
  -3   4  13      188.96      213.18     10.29 o 
  -2   4  13      245.60      226.74      9.54 o 
  -1   4  13      107.38       94.41      7.03 o 
   0   4  13       62.54       49.53      3.77 o 
   1   4  13       57.36       46.04      4.44 o 
   2   4  13        9.78       12.27      5.42 o 
   3   4  13        3.12        4.44      5.54 o 
   4   4  13        7.67        5.47      5.72 o 
   5   4  13        3.27        7.85      6.66 o 
  -7   5  13       12.55       12.81      8.79 o 
  -6   5  13        0.20       -1.76      9.79 o 
  -5   5  13       31.88       35.40      9.54 o 
  -4   5  13        0.70        2.76      8.79 o 
  -3   5  13       34.64       38.42      8.03 o 
  -2   5  13       13.58       14.47      5.61 o 
  -1   5  13        5.24        5.82      4.77 o 
   0   5  13        3.69        6.78      9.79 o 
   1   5  13        1.49        1.26      9.54 o 
   2   5  13        2.50        6.12      5.17 o 
   3   5  13        6.57       10.04      8.79 o 
   4   5  13        2.39        9.04      9.04 o 
  -6   6  13        6.32        7.28      9.29 o 
  -5   6  13        1.24        0.68      6.54 o 
  -4   6  13        2.49        6.42      6.26 o 
  -3   6  13        2.44        6.06      6.03 o 
  -2   6  13       11.11        2.15      5.25 o 
  -1   6  13        0.41        4.02      9.54 o 
   0   6  13        1.63        3.52      8.29 o 
   1   6  13        2.66        0.50     10.04 o 
   2   6  13       14.74       13.31      9.79 o 
  -5   7  13        1.96        4.02      6.92 o 
  -4   7  13        0.08        4.15      6.46 o 
  -3   7  13        3.70        6.28      9.54 o 
  -2   7  13        3.67        4.02      8.54 o 
  -1   7  13        0.00        0.00      9.79 o 
   0   7  13        1.22        2.26      9.54 o 
  -5   8  13        1.38        0.16      6.01 o 
  -4   8  13        0.70       -0.75     10.55 o 
   1  -9  14        0.00        2.76      9.29 o 
   0  -8  14        8.54        8.03      6.21 o 
   1  -8  14       17.05       23.85      9.79 o 
   2  -8  14        4.17        4.52      9.04 o 
   3  -8  14       30.42       34.90      9.54 o 
   4  -8  14        8.87        9.54     10.29 o 
  -3  -7  14       16.23       16.82      9.29 o 
  -2  -7  14       39.86       34.65      8.29 o 
  -1  -7  14        4.27        6.78      7.78 o 
   0  -7  14       20.00       25.86      9.04 o 
   1  -7  14        1.32       -0.25      9.04 o 
   2  -7  14        0.14        1.76      8.54 o 
   3  -7  14        3.80        0.00      9.04 o 
   4  -7  14        0.19       -1.26     10.29 o 
   5  -7  14        1.78       -3.77     11.05 o 
   6  -7  14        3.15        6.28      8.79 o 
  -4  -6  14       23.86       15.82      9.54 o 
  -3  -6  14        8.86        3.88      5.49 o 
  -2  -6  14        3.76        3.24      5.24 o 
  -1  -6  14        7.72       16.85      4.87 o 
   0  -6  14        6.25        7.27      4.19 o 
   1  -6  14      132.47      131.07      9.54 o 
   2  -6  14        0.21        0.50      8.29 o 
   3  -6  14        0.97       -1.26      8.79 o 
   4  -6  14       19.54       15.32      8.03 o 
   5  -6  14       11.73       11.30     10.80 o 
   6  -6  14        1.68       -0.65      6.50 o 
   7  -6  14       28.67       21.34      9.79 o 
  -4  -5  14        5.31        3.01      7.53 o 
  -3  -5  14       16.16       29.88      7.78 o 
  -2  -5  14       11.92       13.56      7.53 o 
  -1  -5  14       24.38       33.65      8.54 o 
   0  -5  14        0.09        2.76      8.03 o 
   1  -5  14       35.87       34.69      4.27 o 
   2  -5  14       29.51       33.14      8.79 o 
   3  -5  14      138.18      134.59     10.04 o 
   4  -5  14        2.43        6.28      9.79 o 
   5  -5  14       97.29      117.51     11.30 o 
   6  -5  14       15.98       23.74      7.04 o 
   7  -5  14       35.51       49.21     11.55 o 
  -5  -4  14        0.01       -3.26      7.78 o 
  -4  -4  14       18.66        8.54      8.03 o 
  -3  -4  14       61.66       76.83      9.04 o 
  -2  -4  14       58.62       51.22      8.03 o 
  -1  -4  14     1194.54     1190.68     17.33 o 
   0  -4  14      181.94      198.36     10.80 o 
   1  -4  14     2377.03     2355.75     23.85 o 
   2  -4  14      127.73      146.89     10.80 o 
   3  -4  14     1212.24     1165.82     18.58 o 
   4  -4  14      110.47      114.50     10.80 o 
   5  -4  14       71.64       89.64      9.54 o 
   6  -4  14        0.31       -0.89      6.72 o 
   7  -4  14       18.73       15.51      7.71 o 
  -6  -3  14        6.61        1.00      8.79 o 
  -5  -3  14      183.74      205.90     11.05 o 
  -4  -3  14       60.51       55.99      8.54 o 
  -3  -3  14      525.84      554.91     13.31 o 
  -2  -3  14      167.55      157.18      9.54 o 
  -1  -3  14      471.35      465.02     11.80 o 
   0  -3  14       48.33       57.75      9.54 o 
   1  -3  14      197.69      189.07      9.79 o 
   2  -3  14       15.84       20.26      2.19 o 
   3  -3  14       48.45       45.70      9.04 o 
   4  -3  14       41.00       51.73      9.54 o 
   5  -3  14        3.94        0.50      7.53 o 
   6  -3  14       11.38       12.24      6.21 o 
   7  -3  14        0.18       -3.26      9.79 o 
  -7  -2  14        4.77       12.05      9.79 o 
  -6  -2  14        0.03        0.50      8.54 o 
  -5  -2  14        7.07        2.76      8.54 o 
  -4  -2  14        4.33        5.02      7.78 o 
  -3  -2  14       55.36       43.94      8.79 o 
  -2  -2  14        6.21        1.76      7.28 o 
  -1  -2  14       46.32       51.98      8.79 o 
   0  -2  14       91.37      112.94      7.66 o 
   1  -2  14      230.73      216.69     10.29 o 
   2  -2  14      326.99      320.18      6.78 o 
   3  -2  14       26.20       29.74      4.27 o 
   4  -2  14        0.76        0.00      8.03 o 
   5  -2  14        0.00        2.76      7.53 o 
   6  -2  14        0.31        5.70      6.09 o 
   7  -2  14        0.07       -3.01      8.29 o 
  -7  -1  14        5.74        3.26      9.79 o 
  -6  -1  14        2.68        2.76      8.79 o 
  -5  -1  14        0.00       -1.26      7.78 o 
  -4  -1  14       19.30       18.83      8.79 o 
  -3  -1  14       72.44       88.13      8.29 o 
  -2  -1  14       49.22       52.23      7.78 o 
  -1  -1  14      142.31      142.87      9.04 o 
   0  -1  14        4.49        7.53      7.78 o 
   1  -1  14       37.25       31.14      7.78 o 
   2  -1  14        6.46        9.39      3.65 o 
   3  -1  14        0.20        1.67      3.64 o 
   4  -1  14        8.10        8.85      4.13 o 
   5  -1  14        0.16        0.13      3.27 o 
   6  -1  14        1.51        3.48      6.03 o 
  -7   0  14        3.98        7.03      8.79 o 
  -6   0  14        9.77       19.33      9.04 o 
  -5   0  14        1.50        2.26      7.53 o 
  -4   0  14        1.18        3.77      8.79 o 
  -3   0  14       23.37       33.65      9.04 o 
  -2   0  14        4.73       14.81      7.28 o 
  -1   0  14      258.65      240.80     10.29 o 
   0   0  14       47.37       57.25      7.28 o 
   1   0  14        8.00        6.78      7.53 o 
   2   0  14       17.93       15.82      6.78 o 
   3   0  14       11.13       21.09      6.53 o 
   4   0  14        0.01        0.64      4.35 o 
   5   0  14       86.30      108.50      4.62 o 
   6   0  14        0.08        0.50      9.29 o 
  -7   1  14        1.29       -2.01     10.55 o 
  -6   1  14        0.76        0.25      9.04 o 
  -5   1  14        1.24        1.51      9.29 o 
  -4   1  14        0.60        2.51      8.29 o 
  -3   1  14       14.31       18.33      8.54 o 
  -2   1  14       13.75        7.03      7.78 o 
  -1   1  14       12.55       10.04      8.03 o 
   0   1  14       22.20       22.35      7.78 o 
   1   1  14      269.49      276.70      9.04 o 
   2   1  14       12.03       15.07      7.03 o 
   3   1  14       58.10       54.20      4.82 o 
   4   1  14        0.54        2.63      4.28 o 
   5   1  14        8.26        8.06      5.34 o 
   6   1  14        3.73        4.52     10.80 o 
  -7   2  14        0.95        1.00     10.80 o 
  -6   2  14        1.54        6.03      9.04 o 
  -5   2  14        0.87        6.78      7.78 o 
  -4   2  14        3.76        6.53      7.28 o 
  -3   2  14       70.56       66.29      8.79 o 
  -2   2  14       33.93       30.63      8.03 o 
  -1   2  14      579.55      577.26     12.30 o 
   0   2  14      139.14      139.61      8.29 o 
   1   2  14     1115.15     1098.78     14.31 o 
   2   2  14       47.87       46.39      5.00 o 
   3   2  14      333.57      329.68      7.12 o 
   4   2  14       47.17       49.08      6.15 o 
   5   2  14       70.51       61.52      6.52 o 
  -6   3  14        9.42       14.56      8.79 o 
  -5   3  14      367.21      343.24     12.55 o 
  -4   3  14       31.10       26.11      8.79 o 
  -3   3  14     1388.16     1413.15     19.08 o 
  -2   3  14       44.03       40.93      8.29 o 
  -1   3  14      855.45      822.33     13.81 o 
   0   3  14      176.85      173.00      8.03 o 
   1   3  14      115.17      114.75      5.21 o 
   2   3  14      113.28      102.06      5.28 o 
   3   3  14       22.00       26.23      5.85 o 
   4   3  14        5.62        5.27      5.86 o 
   5   3  14        9.60        9.34      6.44 o 
  -6   4  14        0.03        1.00      9.54 o 
  -5   4  14        4.89        9.04     10.29 o 
  -4   4  14        0.07        0.25      8.79 o 
  -3   4  14        3.16        3.52      7.53 o 
  -2   4  14        1.29        0.25      6.78 o 
  -1   4  14       49.76       48.71      7.03 o 
   0   4  14       28.91       32.90      5.28 o 
   1   4  14       33.90       32.81      4.59 o 
   2   4  14        8.95       15.32      9.29 o 
   3   4  14        4.62        2.92      5.47 o 
   4   4  14        0.04        5.76      6.44 o 
   5   4  14        0.03        2.21      6.72 o 
  -6   5  14        0.54       -5.27      9.04 o 
  -5   5  14        4.37       12.30     10.04 o 
  -4   5  14       25.03        8.54      8.79 o 
  -3   5  14       15.93       18.08      8.29 o 
  -2   5  14       17.10       12.10      5.71 o 
  -1   5  14        2.18        1.57      5.24 o 
   0   5  14        9.18        6.28     10.29 o 
   1   5  14        2.70        1.26     10.04 o 
   2   5  14        7.65        7.06      5.36 o 
   3   5  14        3.31        6.78      9.04 o 
  -5   6  14        0.67        3.53      6.38 o 
  -4   6  14        3.47       10.12      6.26 o 
  -3   6  14        2.18        6.93      6.21 o 
  -2   6  14        5.53        7.41      5.71 o 
  -1   6  14       13.37       12.55     10.55 o 
   0   6  14        0.00        1.00      9.04 o 
   1   6  14        6.33        5.52     10.80 o 
  -5   7  14        8.18       12.45      7.00 o 
  -4   7  14        2.13        5.43      6.64 o 
  -3   7  14        0.64        1.51      8.79 o 
  -2   7  14        2.19        1.51      9.79 o 
  -1   7  14        3.15        7.53      9.29 o 
   0  -8  15        3.07        0.25      9.04 o 
   1  -8  15       17.86       14.56      8.79 o 
   2  -8  15       24.03       20.34      8.79 o 
   3  -8  15        0.43        1.51      9.29 o 
  -3  -7  15        2.43        0.25      8.79 o 
  -2  -7  15        4.67        7.53      7.78 o 
  -1  -7  15        0.44        5.78      8.03 o 
   0  -7  15       28.67       35.51      6.36 o 
   1  -7  15       25.57       27.37      8.54 o 
   2  -7  15        0.00        3.01      8.54 o 
   3  -7  15        3.11        6.78     10.04 o 
   4  -7  15        1.77        5.02     10.55 o 
   6  -7  15        3.26        1.26      9.54 o 
  -4  -6  15        0.00       -4.52      9.79 o 
  -3  -6  15        2.87       10.80      7.53 o 
  -2  -6  15        0.05       -0.75      8.29 o 
  -1  -6  15        6.24        4.66      5.00 o 
   0  -6  15        6.16        6.78      8.79 o 
   1  -6  15       30.07       37.16      8.79 o 
   2  -6  15        3.41        9.04      7.53 o 
   3  -6  15       49.12       52.48      9.54 o 
   4  -6  15        0.13       11.80     10.55 o 
   5  -6  15       20.26       16.32      9.29 o 
   6  -6  15        7.07        9.79      9.79 o 
  -4  -5  15        4.64        5.78      7.78 o 
  -3  -5  15       15.49       11.80      8.29 o 
  -2  -5  15       20.56       19.08      8.79 o 
  -1  -5  15        0.08        0.25      8.29 o 
   0  -5  15       20.94       21.09      9.29 o 
   1  -5  15      106.50      115.00     10.80 o 
   2  -5  15       11.10        9.04      9.54 o 
   3  -5  15      548.97      559.18     15.32 o 
   4  -5  15        7.13        5.78      8.03 o 
   5  -5  15      516.68      497.67     16.07 o 
   6  -5  15       27.41       24.02      6.38 o 
  -5  -4  15        8.17       -2.51      8.29 o 
  -4  -4  15        3.07        7.03      7.78 o 
  -3  -4  15       57.03       34.40      8.79 o 
  -2  -4  15        3.58        8.29      8.79 o 
  -1  -4  15      321.33      313.87     11.05 o 
   0  -4  15       24.91       16.57      8.54 o 
   1  -4  15      489.34      495.41     13.56 o 
   2  -4  15      108.42      102.19      9.29 o 
   3  -4  15       93.95       99.18      8.79 o 
   4  -4  15        0.88        5.52      9.29 o 
   5  -4  15       77.20       73.32     10.04 o 
   6  -4  15        4.82        3.77      6.50 o 
   7  -4  15        5.35        6.28      9.79 o 
  -6  -3  15       12.02        9.54      8.79 o 
  -5  -3  15       54.49       42.43      9.29 o 
  -4  -3  15        9.21       13.31      8.54 o 
  -3  -3  15        1.26        2.76      7.53 o 
  -2  -3  15        1.13        2.26      8.79 o 
  -1  -3  15      140.00      134.59      9.04 o 
   0  -3  15        3.33        6.64      6.18 o 
   1  -3  15       49.03       39.17      9.29 o 
   2  -3  15       22.97       22.60      8.54 o 
   3  -3  15       82.55       88.89      9.29 o 
   4  -3  15       15.37        9.54      9.04 o 
   5  -3  15       13.48       11.30      8.03 o 
   6  -3  15        2.16        0.99      6.29 o 
   7  -3  15        3.21       -1.26      9.54 o 
  -6  -2  15        1.33       -0.25      8.29 o 
  -5  -2  15       20.36       19.84      8.54 o 
  -4  -2  15       11.81       17.33      8.79 o 
  -3  -2  15        1.28        2.01      8.79 o 
  -2  -2  15        7.36       15.07      8.79 o 
  -1  -2  15       85.75       86.38      9.54 o 
   0  -2  15       10.44       14.56      9.04 o 
   1  -2  15       89.63      107.47      8.79 o 
   2  -2  15       34.41       37.48      3.46 o 
   3  -2  15      201.18      221.97     10.55 o 
   4  -2  15        1.63        1.51      7.28 o 
   5  -2  15        5.41        5.27      8.29 o 
   6  -2  15        0.00        2.53      6.21 o 
   7  -2  15        0.07       -2.26      8.54 o 
  -6  -1  15        0.49        8.29      9.04 o 
  -5  -1  15       44.04       46.45      8.79 o 
  -4  -1  15        1.53       -2.01      7.78 o 
  -3  -1  15       14.60        9.04      8.03 o 
  -2  -1  15        4.65       -2.76      8.79 o 
  -1  -1  15        0.00       -0.25      8.54 o 
   0  -1  15        9.31       14.06      8.03 o 
   1  -1  15      136.25      159.69      9.04 o 
   2  -1  15        1.04        3.60      3.59 o 
   3  -1  15       56.12       66.74      4.13 o 
   4  -1  15        5.88        4.66      4.22 o 
   5  -1  15        7.18       11.05      7.28 o 
   6  -1  15        0.32        1.04      6.03 o 
  -6   0  15        5.55        7.28      8.79 o 
  -5   0  15        0.05       -2.51      7.78 o 
  -4   0  15        7.09       -0.25      8.79 o 
  -3   0  15        8.74        9.29      7.28 o 
  -2   0  15        4.69        3.52      7.53 o 
  -1   0  15        0.00       -1.26      7.28 o 
   0   0  15      123.37      113.49      8.29 o 
   1   0  15      163.54      196.86      9.79 o 
   2   0  15        0.00       -6.78      7.28 o 
   3   0  15        0.02        1.76      6.53 o 
   4   0  15        7.16        9.00      4.61 o 
   5   0  15        0.30        4.85      4.01 o 
   6   0  15        0.66        4.52      9.29 o 
  -6   1  15        0.82        0.00      9.04 o 
  -5   1  15        1.89        3.26      9.29 o 
  -4   1  15        1.64        4.27      7.78 o 
  -3   1  15        4.87        8.03      8.03 o 
  -2   1  15        0.45        0.50      7.03 o 
  -1   1  15       95.17      114.00      9.04 o 
   0   1  15        0.60        2.51      7.78 o 
   1   1  15      402.77      441.67     11.05 o 
   2   1  15       69.34       56.75      7.53 o 
   3   1  15      640.33      715.30      8.90 o 
   4   1  15       26.69       26.20      4.82 o 
   5   1  15      241.39      278.98      8.79 o 
  -6   2  15        0.96        2.01      9.04 o 
  -5   2  15        8.23        3.01      8.03 o 
  -4   2  15        3.34        5.02      8.29 o 
  -3   2  15      211.30      230.75     10.29 o 
  -2   2  15      125.78      119.52      9.04 o 
  -1   2  15     1754.93     1874.16     20.09 o 
   0   2  15       49.58       32.64      7.53 o 
   1   2  15     1255.23     1283.84     15.82 o 
   2   2  15       56.07       47.68      5.42 o 
   3   2  15      285.97      303.79      7.12 o 
   4   2  15       19.22       24.65      6.28 o 
   5   2  15       19.57       26.30      6.33 o 
  -6   3  15       21.34       24.86      9.04 o 
  -5   3  15       51.77       66.79      9.04 o 
  -4   3  15       10.65       13.81      8.29 o 
  -3   3  15       18.42       29.38      8.79 o 
  -2   3  15       15.32        8.79      8.03 o 
  -1   3  15        6.31        6.53      7.28 o 
   0   3  15       24.61       21.34      6.53 o 
   1   3  15        3.55        6.53      4.64 o 
   2   3  15       22.84       24.87      4.90 o 
   3   3  15       13.71       22.35      9.29 o 
   4   3  15        7.70       11.91      5.77 o 
   5   3  15        3.30        5.06      6.64 o 
  -6   4  15        3.00       13.06     10.04 o 
  -5   4  15       72.61       72.82     11.05 o 
  -4   4  15        1.30        6.28      8.79 o 
  -3   4  15       11.10       10.55      7.78 o 
  -2   4  15       14.49       16.82      7.53 o 
  -1   4  15       33.58       31.39      7.28 o 
   0   4  15       21.51       20.81      5.24 o 
   1   4  15       21.41       25.86      8.29 o 
   2   4  15        3.62        0.25      8.79 o 
   3   4  15        0.40        0.49      5.75 o 
   4   4  15        3.49        6.21      6.45 o 
   5   4  15        0.21        3.52      8.79 o 
  -6   5  15        0.26        2.51      8.79 o 
  -5   5  15        9.40        8.03     10.29 o 
  -4   5  15        1.01       -0.50      8.54 o 
  -3   5  15        5.84        4.52      8.03 o 
  -2   5  15        3.55        7.54      5.67 o 
  -1   5  15        1.62        1.44      5.28 o 
   0   5  15        5.73        9.04      9.04 o 
   1   5  15        7.84        6.03     10.55 o 
   2   5  15        0.80        3.26     10.29 o 
   3   5  15        3.64        5.78      9.29 o 
  -5   6  15        0.28       -1.39      6.48 o 
  -4   6  15        0.01       -0.28      6.46 o 
  -3   6  15       17.32       16.64      5.93 o 
  -2   6  15        1.94        4.02     10.80 o 
  -1   6  15       20.62       32.89     10.80 o 
   0   6  15        0.23        3.01     10.80 o 
   1   6  15        0.06       15.82     11.30 o 
  -5   7  15        0.83        0.00      6.57 o 
  -4   7  15        0.00       -1.51      6.68 o 
  -3   7  15        0.33        3.77     10.55 o 
  -2   7  15        0.78       16.57     11.55 o 
   0  -8  16        0.39        2.26      9.04 o 
   1  -8  16        0.74        3.01     10.29 o 
   2  -8  16        9.63       12.81      9.79 o 
  -2  -7  16       12.36       20.59      9.04 o 
  -1  -7  16       57.80       61.77      9.54 o 
   0  -7  16        0.09       -0.42      6.48 o 
   1  -7  16       13.32       30.38     10.04 o 
   2  -7  16        1.22        1.26      8.54 o 
   3  -7  16        1.26       10.55     10.55 o 
   4  -7  16        6.53        8.03      9.29 o 
   6  -7  16        3.49        5.78      9.29 o 
  -3  -6  16       15.95       12.55      8.29 o 
  -2  -6  16       35.65       38.92      9.04 o 
  -1  -6  16       15.08       18.58      8.54 o 
   0  -6  16        5.48        6.01      6.36 o 
   1  -6  16       18.58       15.57      9.79 o 
   2  -6  16       25.36       15.32      8.03 o 
   3  -6  16        0.44       -1.00     10.04 o 
   4  -6  16        7.05        4.27      8.79 o 
   5  -6  16       26.08       30.63     11.30 o 
   6  -6  16        5.88       11.05     10.29 o 
  -4  -5  16       12.00       14.06      8.79 o 
  -3  -5  16        0.87        1.26      8.54 o 
  -2  -5  16       31.33       24.10      8.29 o 
  -1  -5  16        0.07        2.76      8.79 o 
   0  -5  16       21.84       34.90      8.79 o 
   1  -5  16        5.31        3.77      9.54 o 
   2  -5  16        0.01        0.25      9.29 o 
   3  -5  16      101.17      105.21     10.04 o 
   4  -5  16       73.12       61.02     10.80 o 
   5  -5  16       27.68       32.64      9.79 o 
   6  -5  16        8.65       17.33      6.75 o 
  -5  -4  16        1.81       -0.75      8.54 o 
  -4  -4  16       38.52       44.44      9.29 o 
  -3  -4  16       33.73       42.69      9.04 o 
  -2  -4  16       46.00       42.69      8.29 o 
  -1  -4  16       86.87       76.33      8.54 o 
   0  -4  16        2.30       -0.63      6.57 o 
   1  -4  16       22.39       18.83      8.54 o 
   2  -4  16        5.00        4.27      8.79 o 
   3  -4  16       66.43       45.70     10.04 o 
   4  -4  16        4.47        7.78      8.03 o 
   5  -4  16       20.47       30.88     10.29 o 
   6  -4  16        0.52       -1.27      6.61 o 
  -6  -3  16        2.27        2.51      9.04 o 
  -5  -3  16        0.22        1.00      9.04 o 
  -4  -3  16        0.12        0.25      8.03 o 
  -3  -3  16        4.05        2.76      7.53 o 
  -2  -3  16        0.57        1.00      7.53 o 
  -1  -3  16       46.96       50.72      8.54 o 
   0  -3  16       11.39       20.44      6.01 o 
   1  -3  16        2.90        9.79      9.29 o 
   2  -3  16       21.07       11.55      9.04 o 
   3  -3  16       15.67       14.56      7.28 o 
   4  -3  16        1.97        9.79      9.04 o 
   5  -3  16        9.96        2.01      7.78 o 
   6  -3  16        0.56        3.44      6.12 o 
   7  -3  16        0.21        4.27      9.79 o 
  -6  -2  16        0.01        5.52      9.29 o 
  -5  -2  16        4.16        4.27      8.29 o 
  -4  -2  16        0.01        2.51      8.29 o 
  -3  -2  16       13.72       12.81      9.04 o 
  -2  -2  16        1.90       -1.51      8.29 o 
  -1  -2  16        8.19        4.52      8.79 o 
   0  -2  16       13.73       13.56      8.29 o 
   1  -2  16        3.10        2.51      7.28 o 
   2  -2  16       54.99       59.03      3.86 o 
   3  -2  16       40.63       64.03      9.04 o 
   4  -2  16        0.05        2.76      7.53 o 
   5  -2  16        0.10       -3.01      8.54 o 
   6  -2  16        0.02        1.37      6.68 o 
  -6  -1  16        2.58       -2.26      8.29 o 
  -5  -1  16        0.03       -0.75      9.79 o 
  -4  -1  16       22.96       24.10      9.54 o 
  -3  -1  16        5.41       16.07      9.04 o 
  -2  -1  16       43.73       25.11      9.29 o 
  -1  -1  16       74.12       91.65      9.79 o 
   0  -1  16       82.32       64.53      9.54 o 
   1  -1  16      304.42      316.73      7.81 o 
   2  -1  16       10.72       11.05      7.78 o 
   3  -1  16        0.22        3.77      8.03 o 
   4  -1  16        0.57        2.69      4.46 o 
   5  -1  16        2.96       -0.75      7.53 o 
   6  -1  16        1.54        4.27     10.55 o 
  -6   0  16       12.92       26.36     10.55 o 
  -5   0  16       15.85       16.57     10.04 o 
  -4   0  16        6.09        6.78      8.79 o 
  -3   0  16        8.33       12.05      8.03 o 
  -2   0  16        2.42       13.56      8.79 o 
  -1   0  16        0.02        0.00      8.54 o 
   0   0  16       14.55        6.53      8.03 o 
   1   0  16        5.08       13.56      8.03 o 
   2   0  16        3.43        4.77      6.78 o 
   3   0  16       45.02       50.72      7.28 o 
   4   0  16       10.81       14.28      4.78 o 
   5   0  16       84.13       71.31     10.29 o 
  -6   1  16       11.19        1.76     10.29 o 
  -5   1  16        0.60        3.26      7.78 o 
  -4   1  16        0.38        0.00      9.54 o 
  -3   1  16        3.88        2.26      8.03 o 
  -2   1  16       14.08        3.52      7.28 o 
  -1   1  16       24.45       35.15      7.78 o 
   0   1  16       92.64      102.70      8.79 o 
   1   1  16      129.58      140.86      9.04 o 
   2   1  16       46.80       55.74      7.78 o 
   3   1  16      273.28      275.96     13.43 o 
   4   1  16       20.62       15.82      7.53 o 
   5   1  16      158.16      149.76      7.10 o 
  -6   2  16       15.07       18.58      8.79 o 
  -5   2  16        0.56        5.78      9.79 o 
  -4   2  16       71.75       89.89     10.80 o 
  -3   2  16        0.12        2.76      9.04 o 
  -2   2  16       72.66       88.38      9.54 o 
  -1   2  16       12.40       29.38      8.54 o 
   0   2  16        3.06        4.52      7.28 o 
   1   2  16        7.29        7.28      6.78 o 
   2   2  16       27.90       23.88      5.07 o 
   3   2  16        6.36       12.92      5.25 o 
   4   2  16        8.18        5.10      5.67 o 
   5   2  16        0.01        4.01      6.26 o 
  -6   3  16        6.79       14.81     10.04 o 
  -5   3  16        1.22       -0.25      9.04 o 
  -4   3  16        6.72       -0.75      8.54 o 
  -3   3  16      136.38      162.21     10.04 o 
  -2   3  16        4.73       -1.00      7.28 o 
  -1   3  16      176.86      188.07      9.29 o 
   0   3  16        1.32        1.00      6.53 o 
   1   3  16       22.68       23.20      5.39 o 
   2   3  16        0.27        3.52      8.29 o 
   3   3  16        6.47       11.55      9.04 o 
   4   3  16        5.17        4.35      5.85 o 
   5   3  16        0.51        3.15      6.72 o 
  -6   4  16        2.28        2.01      9.04 o 
  -5   4  16        0.91        3.01     10.29 o 
  -4   4  16        2.56        5.02      9.54 o 
  -3   4  16        5.19        4.52      8.54 o 
  -2   4  16       23.35       29.38      8.29 o 
  -1   4  16       17.20       20.09      7.28 o 
   0   4  16        1.17        4.01      5.28 o 
   1   4  16        0.18        3.77     10.04 o 
   2   4  16        2.26        1.00      8.29 o 
   3   4  16        1.37        2.55      6.11 o 
   4   4  16        0.00        1.20      6.39 o 
  -5   5  16        4.80        7.28     10.55 o 
  -4   5  16        5.04        8.29      9.29 o 
  -3   5  16        0.91        0.75      8.03 o 
  -2   5  16        4.06        3.93      5.85 o 
  -1   5  16        0.15       -2.31      5.43 o 
   0   5  16        0.21        4.77     10.04 o 
   1   5  16        9.48       11.05      9.29 o 
   2   5  16        1.75       -0.50      9.04 o 
  -5   6  16        0.00       -3.52      9.04 o 
  -4   6  16        3.36        3.77      6.57 o 
  -3   6  16        0.04        1.13      6.39 o 
  -2   6  16        1.14       -0.75      9.29 o 
  -1   6  16        1.59       -0.75      9.54 o 
   0   6  16        0.01       -0.75     10.80 o 
   0  -8  17       19.35       26.11      9.54 o 
  -2  -7  17        7.85        6.53      8.54 o 
  -1  -7  17       23.66       35.40      9.79 o 
   0  -7  17        1.43        5.02      8.79 o 
   1  -7  17        3.37        2.51     10.04 o 
   2  -7  17       39.95       33.14      9.29 o 
   3  -7  17       18.46        8.03     10.80 o 
  -3  -6  17       10.98       12.55      8.54 o 
  -2  -6  17       22.11       24.10      9.04 o 
  -1  -6  17        7.23       15.32      8.79 o 
   0  -6  17       30.45       34.16      6.79 o 
   1  -6  17        0.01       -2.01     10.04 o 
   2  -6  17       42.69       41.18      9.04 o 
   3  -6  17        0.29        9.54      9.79 o 
   4  -6  17        4.74       13.81     10.55 o 
  -4  -5  17        2.59        2.01      8.54 o 
  -3  -5  17        0.66        2.01      8.79 o 
  -2  -5  17        0.75       -1.76      9.29 o 
  -1  -5  17        3.37       -0.50      9.04 o 
   0  -5  17       56.91       55.68      7.28 o 
   1  -5  17       82.25       83.61     10.29 o 
   2  -5  17        9.05        8.54      8.54 o 
   3  -5  17       32.71       28.12     10.29 o 
   4  -5  17        0.04        2.51      9.04 o 
   5  -5  17        0.27        2.26     10.04 o 
   6  -5  17        3.48       -0.75      9.54 o 
  -5  -4  17        5.10       -2.01      9.29 o 
  -4  -4  17        0.31       -4.02      9.04 o 
  -3  -4  17        6.78        7.28      9.29 o 
  -2  -4  17        0.82        1.26      9.29 o 
  -1  -4  17       28.51       28.62      8.29 o 
   0  -4  17        0.05        0.50      5.50 o 
   1  -4  17       10.14        2.51      8.79 o 
   2  -4  17        1.16        3.77      9.79 o 
   3  -4  17        2.11       12.55      8.29 o 
   4  -4  17        0.00        8.29      9.29 o 
   5  -4  17        4.36        6.53     10.04 o 
   6  -4  17        0.13        1.88      6.97 o 
  -5  -3  17        0.24       -1.00      8.29 o 
  -4  -3  17        5.68       -0.75      9.29 o 
  -3  -3  17       24.48       25.61      8.03 o 
  -2  -3  17        0.07        2.26      9.29 o 
  -1  -3  17        0.98        0.75      8.54 o 
   0  -3  17        1.00        7.28      9.29 o 
   1  -3  17       11.98        4.77      9.29 o 
   2  -3  17        4.47        3.01      7.53 o 
   3  -3  17       50.93       42.18      9.54 o 
   4  -3  17       25.56       22.35      9.29 o 
   5  -3  17        1.03       -2.01      8.03 o 
   6  -3  17        2.17        1.65      6.48 o 
   7  -3  17        0.27        5.78      9.79 o 
  -6  -2  17        0.69       -2.76     10.04 o 
  -5  -2  17        2.10        1.00      9.79 o 
  -4  -2  17        0.27       -1.00      9.54 o 
  -3  -2  17        0.16        2.26      9.29 o 
  -2  -2  17        7.61        9.29      9.29 o 
  -1  -2  17       23.87       21.09      9.29 o 
   0  -2  17       45.91       50.97      9.54 o 
   1  -2  17        2.58        3.77      7.28 o 
   2  -2  17       71.22       45.95      9.29 o 
   3  -2  17       13.44        8.29      8.29 o 
   4  -2  17       30.80       29.13      7.78 o 
   5  -2  17        0.19       -0.75      8.54 o 
   6  -2  17        6.95       12.05      9.04 o 
  -6  -1  17        3.94        7.53      9.29 o 
  -5  -1  17        2.03        0.25      8.79 o 
  -4  -1  17       31.81       28.62      9.79 o 
  -3  -1  17        2.00        5.02      9.04 o 
  -2  -1  17       93.68       79.09      8.54 o 
  -1  -1  17        4.25        3.01      9.04 o 
   0  -1  17        0.04        5.02      7.28 o 
   1  -1  17       89.61       81.61      8.79 o 
   2  -1  17       26.76       15.57      8.54 o 
   3  -1  17        7.99       11.55      7.78 o 
   4  -1  17        0.46        2.20      4.71 o 
   5  -1  17       13.51       20.34      7.78 o 
  -6   0  17        0.71       -2.01     10.80 o 
  -5   0  17        7.63        0.75      9.29 o 
  -4   0  17       15.70       11.80      8.54 o 
  -3   0  17        3.50        6.28      8.54 o 
  -2   0  17       34.59       27.12      9.29 o 
  -1   0  17      109.05      108.97     10.04 o 
   0   0  17        3.81       10.55      8.79 o 
   1   0  17       25.89       23.60      7.53 o 
   2   0  17        0.05        4.77      7.53 o 
   3   0  17        0.13       -1.76      7.03 o 
   4   0  17        1.20        2.72      4.88 o 
   5   0  17       19.16       21.85      8.29 o 
  -6   1  17       25.33       31.64     11.05 o 
  -5   1  17        0.24        3.01     10.04 o 
  -4   1  17       18.81       12.05      8.54 o 
  -3   1  17       10.95       14.31      9.54 o 
  -2   1  17       69.89       55.74      8.54 o 
  -1   1  17        0.19       -3.01      8.79 o 
   0   1  17        7.97        8.03      7.78 o 
   1   1  17        8.50       10.80      7.28 o 
   2   1  17        4.12        6.53      7.53 o 
   3   1  17        6.29        8.42      5.50 o 
   4   1  17       11.02       12.81      7.53 o 
   5   1  17        0.01        5.27     10.80 o 
  -6   2  17        7.41        5.78     10.29 o 
  -5   2  17        1.64       -3.77     10.29 o 
  -4   2  17       26.93       20.84      8.29 o 
  -3   2  17       30.14       30.88      9.29 o 
  -2   2  17        0.24       -2.01      8.79 o 
  -1   2  17       47.20       34.90      8.29 o 
   0   2  17       46.13       48.96      7.78 o 
   1   2  17       25.12       25.36      7.28 o 
   2   2  17       14.97       11.52      5.49 o 
   3   2  17       42.49       29.88      8.29 o 
   4   2  17        1.77        0.25      5.68 o 
   5   2  17        1.31       -1.26     10.04 o 
  -5   3  17        0.72       -2.76     10.55 o 
  -4   3  17       13.30       23.60     10.29 o 
  -3   3  17       14.45       13.81      9.29 o 
  -2   3  17       17.54       27.12      8.54 o 
  -1   3  17        1.36        0.25      7.28 o 
   0   3  17        7.47        7.78      7.28 o 
   1   3  17       19.01       23.74      5.42 o 
   2   3  17        0.75       -0.50      9.54 o 
   3   3  17        1.03        1.51      8.29 o 
   4   3  17        0.04        2.86      7.03 o 
   5   3  17        0.66        0.75      9.04 o 
  -5   4  17        2.13        3.26      9.04 o 
  -4   4  17        0.00       -4.77      9.29 o 
  -3   4  17       38.24       36.91      9.04 o 
  -2   4  17       35.67       46.95      8.03 o 
  -1   4  17        8.22        9.29      7.53 o 
   0   4  17       38.13       39.21      5.55 o 
   1   4  17        0.47        1.00      8.29 o 
   2   4  17        9.45        7.28     10.29 o 
   3   4  17        0.04       -0.12      6.45 o 
   4   4  17        2.96        5.27      9.04 o 
  -5   5  17        0.81        5.78      9.79 o 
  -4   5  17       36.49       56.75     10.55 o 
  -3   5  17        0.34        1.76      8.79 o 
  -2   5  17       23.10       28.28      6.45 o 
  -1   5  17        0.07       -5.27      8.79 o 
   0   5  17       18.78       21.59      9.79 o 
   1   5  17        0.61        1.00     10.55 o 
  -4   6  17        1.14        1.95      6.82 o 
  -3   6  17        0.10       -1.43      6.63 o 
  -2   6  17        0.25        8.79     10.80 o 
  -1   6  17        0.14        1.26     11.05 o 
  -2  -7  18       16.81       19.59      9.79 o 
  -1  -7  18        0.75        4.02      9.79 o 
   0  -7  18       51.23       65.54     11.05 o 
   1  -7  18       12.86       19.59      9.04 o 
   2  -7  18       29.08       38.92     10.29 o 
  -3  -6  18       11.26       16.57      8.79 o 
  -2  -6  18       51.00       51.98      9.54 o 
  -1  -6  18       15.55       20.09      9.29 o 
   0  -6  18        0.52        6.03      9.79 o 
   1  -6  18        0.50        2.51      9.04 o 
   2  -6  18        0.28       -3.52      8.54 o 
   3  -6  18        0.23        8.29      9.29 o 
   4  -6  18        9.29        7.03     11.05 o 
  -4  -5  18        5.06        0.75      8.79 o 
  -3  -5  18        1.14        0.75      8.54 o 
  -2  -5  18        2.53        2.01      8.54 o 
  -1  -5  18       12.24       10.55      9.29 o 
   0  -5  18        3.91       12.81      8.54 o 
   1  -5  18       13.66       17.83      8.29 o 
   2  -5  18        0.02        3.26      8.03 o 
   3  -5  18       15.98       12.55      9.29 o 
   4  -5  18        0.35        7.78     10.80 o 
   5  -5  18        0.12       -0.25     10.55 o 
  -4  -4  18       21.61       22.35      9.54 o 
  -3  -4  18       30.40       36.41      9.79 o 
  -2  -4  18        1.01        0.25      9.04 o 
  -1  -4  18        0.66        3.01      8.29 o 
   0  -4  18        7.10       14.81     10.29 o 
   1  -4  18       24.15       20.59      9.79 o 
   2  -4  18        0.74        9.29      9.79 o 
   3  -4  18        1.61       -4.02     10.04 o 
   4  -4  18        3.51        5.52      9.79 o 
   5  -4  18        8.90        6.28      9.04 o 
   6  -4  18        1.37       -1.51      9.04 o 
  -5  -3  18        2.62        0.50      9.79 o 
  -4  -3  18        6.90        8.54      9.79 o 
  -3  -3  18        0.03       -1.76      9.29 o 
  -2  -3  18        0.64       -1.26      8.79 o 
  -1  -3  18       29.08       18.83      9.54 o 
   0  -3  18        0.39       -0.50      8.79 o 
   1  -3  18        0.53        2.76      9.29 o 
   2  -3  18       11.66       21.59      9.54 o 
   3  -3  18        0.00        2.76      8.54 o 
   4  -3  18        9.92       16.32      8.03 o 
   5  -3  18        0.00        6.53      8.54 o 
   6  -3  18       14.29       14.81      9.79 o 
  -5  -2  18        6.94        7.78      9.54 o 
  -4  -2  18        0.24       -0.25      9.79 o 
  -3  -2  18        0.33        6.28      9.54 o 
  -2  -2  18        9.07        9.79      8.03 o 
  -1  -2  18        4.27        0.00      9.54 o 
   0  -2  18       74.73       69.05      8.79 o 
   1  -2  18       15.10       10.24      6.03 o 
   2  -2  18       12.42       26.11      8.03 o 
   3  -2  18        3.37       -4.27      8.29 o 
   4  -2  18        2.79        9.54      8.54 o 
   5  -2  18        1.61        6.78      8.54 o 
   6  -2  18        0.78        1.51      8.79 o 
  -5  -1  18        1.46        0.75     10.55 o 
  -4  -1  18        0.26        3.01      9.29 o 
  -3  -1  18       22.53       22.85      8.54 o 
  -2  -1  18       13.21        7.03      9.54 o 
  -1  -1  18       18.17       12.05      9.29 o 
   0  -1  18       53.43       35.91      9.54 o 
   1  -1  18        2.84        7.28      8.03 o 
   2  -1  18      179.79      155.18      9.54 o 
   3  -1  18       15.82        4.77      7.53 o 
   4  -1  18       19.25       23.00      5.07 o 
   5  -1  18        0.00        7.03      7.78 o 
  -5   0  18        0.50        4.77     10.55 o 
  -4   0  18      149.34      139.86     11.80 o 
  -3   0  18        5.59        7.78      8.54 o 
  -2   0  18      165.86      130.82      9.29 o 
  -1   0  18       46.30       38.92      9.04 o 
   0   0  18      107.29       90.39      9.79 o 
   1   0  18       25.43       44.44      9.04 o 
   2   0  18       18.95       27.12      8.03 o 
   3   0  18        5.46       11.05      7.53 o 
   4   0  18        7.82       15.54      5.22 o 
   5   0  18        5.11        5.02     10.55 o 
  -5   1  18        1.31        1.00      8.29 o 
  -4   1  18        7.61        3.01      9.04 o 
  -3   1  18       19.44       14.81      9.79 o 
  -2   1  18        6.47        7.53      9.29 o 
  -1   1  18        8.98       15.57      8.03 o 
   0   1  18      109.16       98.43      9.04 o 
   1   1  18      139.24      130.82      9.54 o 
   2   1  18        2.63        6.53      7.53 o 
   3   1  18       12.80       10.86      5.67 o 
   4   1  18        0.86       -1.51      7.53 o 
  -5   2  18        1.86        2.76      9.54 o 
  -4   2  18        6.25       14.31     10.29 o 
  -3   2  18       11.47       18.58      8.29 o 
  -2   2  18        6.11       -2.76      9.04 o 
  -1   2  18       28.91       23.10      7.78 o 
   0   2  18        0.00        0.50      7.28 o 
   1   2  18        1.33       -0.75      7.53 o 
   2   2  18        3.76        7.33      5.61 o 
   3   2  18        3.46        6.03      8.79 o 
   4   2  18        0.02        2.98      6.61 o 
  -5   3  18        3.85       11.05      8.79 o 
  -4   3  18        1.37        3.77      8.29 o 
  -3   3  18       48.88       54.99      9.79 o 
  -2   3  18       34.55       35.40      9.29 o 
  -1   3  18        8.10        9.54      7.53 o 
   0   3  18        0.50        1.00      7.03 o 
   1   3  18       20.58       21.01      5.43 o 
   2   3  18        5.31        4.02      8.54 o 
   3   3  18        3.81        4.52      9.79 o 
   4   3  18        6.07        8.16      6.92 o 
  -5   4  18        0.70       -0.25     10.29 o 
  -4   4  18        5.91        5.78      9.04 o 
  -3   4  18        0.67        3.26      8.54 o 
  -2   4  18        2.45        5.78      8.29 o 
  -1   4  18        0.48        0.75      7.53 o 
   0   4  18       11.94       11.24      5.61 o 
   1   4  18        1.11       -6.53     10.04 o 
   2   4  18       17.70       11.80      8.79 o 
   3   4  18        0.27        3.57      6.03 o 
  -4   5  18        3.22        3.01      9.04 o 
  -3   5  18        0.00        1.00      8.03 o 
  -2   5  18        0.45        3.11      6.50 o 
  -1   5  18        0.53       -2.26     10.29 o 
   0   5  18        2.38       11.55     11.55 o 
  -4   6  18       16.21       11.05      9.29 o 
   0  -7  19       61.21       72.31     11.30 o 
  -2  -6  19        2.26       -3.26     10.04 o 
  -1  -6  19        2.84       -0.75      9.54 o 
   0  -6  19        4.95       10.04     10.55 o 
   1  -6  19        5.93        4.77      9.79 o 
   2  -6  19        1.04        2.26      8.79 o 
   3  -6  19       14.35        9.79      8.79 o 
  -3  -5  19        1.18        3.77      9.04 o 
  -2  -5  19       13.87       14.81      9.54 o 
  -1  -5  19       22.77       19.84      9.29 o 
   0  -5  19       49.63       60.76     11.05 o 
   1  -5  19       41.16       24.36      9.79 o 
   2  -5  19        0.18        1.00      8.29 o 
   3  -5  19        0.81        0.50      8.54 o 
   4  -5  19        0.82       -3.26      8.54 o 
  -4  -4  19        0.16        5.02      9.79 o 
  -3  -4  19        5.67        8.54      8.54 o 
  -2  -4  19       30.03       26.62      8.79 o 
  -1  -4  19       25.10       24.10      9.54 o 
   0  -4  19       13.40       17.07      8.29 o 
   1  -4  19        2.53       -6.03     10.04 o 
   2  -4  19        0.19        2.51      9.04 o 
   3  -4  19        0.15       -2.01      8.54 o 
   4  -4  19        0.27       -2.51      8.79 o 
   5  -4  19        0.03        5.52      9.79 o 
  -4  -3  19        0.09       -5.02     10.29 o 
  -3  -3  19        2.54        6.53     10.04 o 
  -2  -3  19       16.34       11.30      8.79 o 
  -1  -3  19       33.99       26.11     10.04 o 
   0  -3  19        0.48       -7.28      9.79 o 
   1  -3  19        1.52        3.52      8.79 o 
   2  -3  19        5.58       -0.25      9.79 o 
   3  -3  19        0.26        3.26      9.79 o 
   4  -3  19        4.91       10.29      9.54 o 
   5  -3  19        0.11        8.29      9.79 o 
   6  -3  19        0.59       18.08     10.29 o 
  -5  -2  19        1.74        3.01      8.79 o 
  -4  -2  19        5.97        2.76     10.04 o 
  -3  -2  19       19.96       19.33      8.29 o 
  -2  -2  19        3.70        8.54     10.04 o 
  -1  -2  19       15.60       18.58     10.04 o 
   0  -2  19        1.45        5.52      9.79 o 
   1  -2  19        0.17        5.52      9.54 o 
   2  -2  19       10.77       19.59      8.79 o 
   3  -2  19        9.40       -1.00      9.29 o 
   4  -2  19       83.44       63.78     10.04 o 
   5  -2  19        2.08        7.03      9.04 o 
  -5  -1  19        0.32       -1.51      9.79 o 
  -4  -1  19       27.61       27.12      9.79 o 
  -3  -1  19        6.68        7.53      9.04 o 
  -2  -1  19      132.06      120.27     10.29 o 
  -1  -1  19        4.99        1.00      9.54 o 
   0  -1  19      305.14      282.73     12.30 o 
   1  -1  19        2.97        6.28      9.54 o 
   2  -1  19       84.13       65.00      6.44 o 
   3  -1  19        4.75        5.02      8.54 o 
   4  -1  19       17.33        7.52      5.19 o 
   5  -1  19        0.58        5.02      8.29 o 
  -5   0  19        0.58       -3.01      9.29 o 
  -4   0  19       36.13       20.84     10.55 o 
  -3   0  19       10.61       10.29      8.03 o 
  -2   0  19       11.14       18.58     10.04 o 
  -1   0  19       10.91        9.29      8.29 o 
   0   0  19       15.09        8.79      8.03 o 
   1   0  19        4.36        2.26      8.03 o 
   2   0  19       17.41       13.56      8.03 o 
   3   0  19       27.55       45.20      9.04 o 
   4   0  19        8.55        7.82      5.24 o 
  -5   1  19        3.17        6.53     10.80 o 
  -4   1  19        4.65        1.00     10.29 o 
  -3   1  19        7.01        2.51      9.79 o 
  -2   1  19       13.06       22.60      9.29 o 
  -1   1  19       45.08       65.03      9.29 o 
   0   1  19        9.27       11.30      8.29 o 
   1   1  19       12.71       30.63      8.29 o 
   2   1  19        5.40        5.27      7.78 o 
   3   1  19        2.03        3.67      5.50 o 
   4   1  19        2.93       -2.26      8.03 o 
  -5   2  19        7.01       -0.75      9.79 o 
  -4   2  19       17.43       11.30     10.55 o 
  -3   2  19        5.10        7.03      8.03 o 
  -2   2  19        0.09       -1.51      9.04 o 
  -1   2  19       63.88       62.52      9.54 o 
   0   2  19        5.61        9.54      8.29 o 
   1   2  19       12.47        6.78      7.78 o 
   2   2  19        2.32       -3.75      5.85 o 
   3   2  19        0.67        1.51      9.29 o 
   4   2  19        1.35        6.28      8.79 o 
  -5   3  19        0.21        6.53     11.05 o 
  -4   3  19        4.05        7.53      9.54 o 
  -3   3  19        0.00        0.00      8.29 o 
  -2   3  19        4.36       11.80      9.29 o 
  -1   3  19        3.27        2.76      8.03 o 
   0   3  19        7.38        2.01      7.28 o 
   1   3  19        0.00        3.18      5.43 o 
   2   3  19        0.69       11.05      9.79 o 
   3   3  19        0.92       -1.26      8.54 o 
   4   3  19        6.14        9.79      9.04 o 
  -4   4  19        1.78        0.00      9.54 o 
  -3   4  19        0.12        2.51      8.29 o 
  -2   4  19        0.26        1.51      8.54 o 
  -1   4  19        1.39        0.25      7.78 o 
   0   4  19        0.42       -7.03      9.29 o 
   1   4  19        0.29        9.04     11.05 o 
   2   4  19        7.55        5.02     10.29 o 
   3   4  19        1.29       -2.76      9.04 o 
  -4   5  19        0.85        1.76     10.29 o 
  -3   5  19       12.63       12.30      9.54 o 
  -2   5  19       26.92       29.58      6.92 o 
  -1   5  19       12.47        9.29     11.30 o 
  -4   6  19       10.98       15.82     10.29 o 
  -1  -6  20        0.62       -1.26     10.04 o 
   0  -6  20        0.87        7.78      9.29 o 
   1  -6  20        1.09        4.77     11.30 o 
  -2  -5  20        0.82       -3.77     10.80 o 
  -1  -5  20        3.38        4.02      8.54 o 
   0  -5  20        6.84        7.28      9.29 o 
   1  -5  20        9.33       11.05     11.05 o 
   2  -5  20       40.75       37.91      9.29 o 
   3  -5  20       12.16        8.03     10.55 o 
  -3  -4  20        1.69        4.77     10.29 o 
  -2  -4  20        2.77       -7.28     10.04 o 
  -1  -4  20        1.27        3.77     10.04 o 
   0  -4  20        4.74        5.02     10.55 o 
   1  -4  20        1.05       -1.01      6.90 o 
   2  -4  20       20.66       16.57      9.04 o 
   3  -4  20        2.71        1.00      9.79 o 
   4  -4  20        1.00        0.50     10.29 o 
   5  -4  20        0.15        4.52     10.29 o 
  -4  -3  20        1.36        1.76     10.55 o 
  -3  -3  20       20.56       24.86      8.79 o 
  -2  -3  20        0.73       -0.50     10.04 o 
  -1  -3  20       13.77       17.83     10.55 o 
   0  -3  20       30.93       25.11      9.54 o 
   1  -3  20       11.46        9.79     10.29 o 
   2  -3  20       16.38       11.55     10.04 o 
   3  -3  20        4.59        1.00      8.29 o 
   4  -3  20        3.33        5.02      9.29 o 
   5  -3  20        3.85        9.04      9.79 o 
  -4  -2  20        0.38        2.51     10.55 o 
  -3  -2  20        2.92        6.03     10.55 o 
  -2  -2  20       10.42        0.00     10.29 o 
  -1  -2  20        1.81       -4.27     10.55 o 
   0  -2  20       65.05       48.21      8.79 o 
   1  -2  20        0.63        4.02      8.29 o 
   2  -2  20      148.59      138.85     11.30 o 
   3  -2  20        0.66        6.28      8.79 o 
   4  -2  20       62.84       78.34      9.54 o 
   5  -2  20        0.76        4.27      9.29 o 
  -4  -1  20        1.44        3.52     10.29 o 
  -3  -1  20       26.08       37.16     11.05 o 
  -2  -1  20       60.22       57.25     10.04 o 
  -1  -1  20        0.83       -5.52      9.79 o 
   0  -1  20       59.00       48.46      8.79 o 
   1  -1  20       22.39       13.56      9.54 o 
   2  -1  20        3.39        6.53      9.29 o 
   3  -1  20        0.26       -0.50      8.29 o 
   4  -1  20        6.73       17.07      8.54 o 
  -4   0  20        0.06        2.51     10.55 o 
  -3   0  20        1.12       -1.26     10.04 o 
  -2   0  20        6.16        9.29      8.03 o 
  -1   0  20        3.35        0.25      8.29 o 
   0   0  20       14.21       23.10      8.79 o 
   1   0  20       13.29        3.77      9.04 o 
   2   0  20       15.38       34.65      8.54 o 
   3   0  20        1.15        5.02      8.29 o 
   4   0  20        9.12        4.02      7.28 o 
  -4   1  20        7.58       18.83     11.05 o 
  -3   1  20        0.52       -2.01      9.04 o 
  -2   1  20       64.73       59.76      9.29 o 
  -1   1  20        1.38        8.03      9.54 o 
   0   1  20       39.51       49.97      9.29 o 
   1   1  20        1.45        1.76      8.54 o 
   2   1  20        8.90       16.07      8.03 o 
   3   1  20        4.19        4.28      5.67 o 
   4   1  20        3.30        4.02      8.29 o 
  -4   2  20        0.25        1.76     10.29 o 
  -3   2  20        0.02        2.01      8.29 o 
  -2   2  20       13.10       17.07      8.29 o 
  -1   2  20        7.98        3.26      8.03 o 
   0   2  20       10.02       29.13      8.79 o 
   1   2  20        1.64        0.00      8.03 o 
   2   2  20       16.13       21.51      6.15 o 
   3   2  20        1.26        2.01      8.79 o 
   4   2  20        1.22       10.04      9.54 o 
  -4   3  20        0.39       -2.01     10.80 o 
  -3   3  20        4.30        4.52      8.29 o 
  -2   3  20        2.73        6.53      9.29 o 
  -1   3  20       10.92       16.82      8.79 o 
   0   3  20        0.00        5.78      8.03 o 
   1   3  20        0.17       -1.76      8.79 o 
   2   3  20        0.01        1.26     10.29 o 
   3   3  20        1.75        3.77      9.54 o 
  -4   4  20        0.35        0.00     10.80 o 
  -3   4  20        2.32        0.25      9.54 o 
  -2   4  20        0.10        1.76      8.29 o 
  -1   4  20        1.46        2.26      8.03 o 
   0   4  20       15.82       23.35      9.79 o 
  -3   5  20        2.20        0.50      8.79 o 
  -1  -5  21        7.36       15.07      9.29 o 
   0  -5  21        1.35        0.00     10.80 o 
   1  -5  21        5.01        8.40      7.45 o 
   2  -5  21        3.15       -4.02      8.79 o 
  -2  -4  21        1.98        3.77     11.05 o 
  -1  -4  21       29.79       63.53     11.55 o 
   0  -4  21       14.06        6.03      9.04 o 
   1  -4  21       48.37       47.21      9.79 o 
   2  -4  21        3.03       -0.75      8.79 o 
   3  -4  21       13.61       16.82     11.05 o 
   4  -4  21        6.23        0.50     10.55 o 
  -3  -3  21        1.17       22.35     11.05 o 
  -2  -3  21        0.12       -4.02     11.05 o 
  -1  -3  21        3.13        2.01     10.55 o 
   0  -3  21        5.78        7.03     10.04 o 
   1  -3  21        5.29        7.03     10.80 o 
   2  -3  21        2.22       -3.77      9.79 o 
   3  -3  21        0.68       -1.26     10.04 o 
   4  -3  21       22.29       15.82     10.55 o 
   5  -3  21        1.00       -0.75      9.04 o 
  -3  -2  21        8.32       16.82      9.29 o 
  -2  -2  21       12.58        3.77      9.29 o 
  -1  -2  21       15.68       10.04     10.55 o 
   0  -2  21        3.61        4.52     10.29 o 
   1  -2  21       19.02       16.57      9.79 o 
   2  -2  21       16.35       13.56      7.10 o 
   3  -2  21        2.56        3.01      8.79 o 
   4  -2  21        6.88        2.51      9.79 o 
   5  -2  21        1.12        9.04      9.04 o 
  -4  -1  21        0.04        4.02     11.30 o 
  -3  -1  21        5.39        9.79      9.04 o 
  -2  -1  21        4.89        3.26     10.55 o 
  -1  -1  21       12.69       15.82     10.29 o 
   0  -1  21        2.80        1.76     10.04 o 
   1  -1  21        0.74        2.51      8.03 o 
   2  -1  21        0.52        5.02      9.54 o 
   3  -1  21        1.98        2.77      6.18 o 
   4  -1  21        0.00       -3.01      8.54 o 
  -4   0  21        5.99        6.28     10.55 o 
  -3   0  21        4.68        3.01     10.55 o 
  -2   0  21        3.23       12.30     10.04 o 
  -1   0  21       28.10       20.09      9.29 o 
   0   0  21        1.41        1.00      9.54 o 
   1   0  21        7.52        5.78      9.29 o 
   2   0  21        9.03        6.53      8.79 o 
   3   0  21        0.79        1.76      8.54 o 
   4   0  21        2.85       14.56      9.29 o 
  -4   1  21        2.31        9.04     10.55 o 
  -3   1  21        4.02        4.52      9.04 o 
  -2   1  21        2.52        7.28     10.04 o 
  -1   1  21        0.06        6.53      9.54 o 
   0   1  21        0.15        4.77      9.29 o 
   1   1  21        5.80        0.00      8.79 o 
   2   1  21        0.44       -4.52      8.79 o 
   3   1  21        0.96        2.76      8.79 o 
   4   1  21        2.53        5.27      8.54 o 
  -4   2  21        6.30        5.78     10.55 o 
  -3   2  21        7.46        8.79     10.04 o 
  -2   2  21       10.98       21.85      9.79 o 
  -1   2  21       12.70       14.31      9.54 o 
   0   2  21        0.17        6.28      8.54 o 
   1   2  21        0.05        6.53      8.03 o 
   2   2  21        1.80        5.78     10.04 o 
   3   2  21        0.46        1.26      8.79 o 
   4   2  21        2.92        8.79      9.54 o 
  -4   3  21        1.26        9.54     11.05 o 
  -3   3  21       18.46       15.07      9.04 o 
  -2   3  21        3.54        3.01      8.79 o 
  -1   3  21        1.61        7.28      8.29 o 
   0   3  21        3.00        6.28      8.29 o 
   1   3  21        0.17        7.28     10.29 o 
   2   3  21        1.97        4.27     10.55 o 
  -3   4  21        4.77        1.00     10.04 o 
  -2   4  21        9.25        7.53      9.04 o 
  -1   4  21        2.43        7.03      8.54 o 
  -3   5  21        1.81        5.78      8.79 o 
  -1  -4  22        9.94        9.79     11.30 o 
   0  -4  22        0.76        3.26     11.30 o 
   1  -4  22        3.15        8.29     11.30 o 
   2  -4  22        2.03        0.75      9.04 o 
   3  -4  22        0.97        1.00     11.05 o 
  -2  -3  22        1.39       -3.01     11.05 o 
  -1  -3  22       47.02       46.20     10.80 o 
   0  -3  22        1.08        2.26     10.29 o 
   1  -3  22       27.17       27.37     10.29 o 
   2  -3  22       14.11       17.75      7.45 o 
   3  -3  22        0.67        5.52     10.80 o 
   4  -3  22        0.00        1.76      9.29 o 
  -2  -2  22        1.39        9.29      9.04 o 
  -1  -2  22        7.82        1.26     10.55 o 
   0  -2  22        0.02        3.77      9.29 o 
   1  -2  22        0.10       -0.75     10.55 o 
   2  -2  22        1.57       -3.01     10.29 o 
   3  -2  22        5.77       -3.01     10.04 o 
   4  -2  22        1.09        5.52      9.29 o 
   5  -2  22        0.04       -2.26      9.54 o 
  -3  -1  22        4.61        3.52     11.05 o 
  -2  -1  22       13.02       10.80     10.55 o 
  -1  -1  22        8.92        1.00     10.80 o 
   0  -1  22        1.40       -1.76      9.79 o 
   1  -1  22        4.18       14.56     10.29 o 
   2  -1  22        6.22        5.27      9.04 o 
   3  -1  22        7.11        8.03     10.29 o 
   4  -1  22        0.38        4.52      9.29 o 
  -3   0  22        8.78        4.02      9.04 o 
  -2   0  22        4.80        6.78     10.55 o 
  -1   0  22        2.89        5.52      9.29 o 
   0   0  22        8.51        0.00     10.04 o 
   1   0  22        0.30       -2.76      9.04 o 
   2   0  22        0.04       -2.76      9.54 o 
   3   0  22        2.28        6.03      8.79 o 
  -3   1  22        6.64        4.27     10.80 o 
  -2   1  22        0.05        6.53      9.54 o 
  -1   1  22        0.02        4.27      8.79 o 
   0   1  22        4.68        3.01      9.79 o 
   1   1  22       17.65       19.84      8.79 o 
   2   1  22        0.31        0.50      8.79 o 
   3   1  22        3.79        6.03      9.54 o 
  -3   2  22        4.34        5.02     10.80 o 
  -2   2  22        0.40       -1.76      9.54 o 
  -1   2  22       11.59       13.31      9.54 o 
   0   2  22        3.05        5.52      8.54 o 
   1   2  22        2.12        6.03      8.79 o 
   2   2  22        2.49        5.02      9.54 o 
  -3   3  22       19.30       20.09     10.29 o 
  -2   3  22        1.91        3.77      9.29 o 
  -1   3  22        1.30       -0.75      9.29 o 
   0   3  22        8.27        2.01      8.54 o 
  -3   4  22        8.34        7.53     10.29 o 
  -2   4  22        0.23        2.26      9.79 o 
   0  -3  23        0.51        2.76     10.04 o 
   1  -3  23        5.33        8.29      9.79 o 
   2  -3  23       10.42       16.07     10.80 o 
   3  -3  23        6.03        7.78     10.29 o 
  -1  -2  23        1.74       -1.76      9.79 o 
   0  -2  23       21.16       22.10     11.05 o 
   1  -2  23        1.17        1.00      9.79 o 
   2  -2  23       10.38       15.32     11.05 o 
   3  -2  23        3.10        4.02      7.28 o 
   4  -2  23        3.11        7.28     10.55 o 
  -2  -1  23        0.08        3.77      9.29 o 
  -1  -1  23        0.15       -9.29     11.55 o 
   0  -1  23        0.87       -0.50      9.79 o 
   1  -1  23       12.60       23.35     10.55 o 
   2  -1  23        1.84       -2.01      9.04 o 
   3  -1  23        1.66        4.52     10.80 o 
   4  -1  23        0.54       11.80     10.55 o 
  -2   0  23        2.86        3.26      9.04 o 
  -1   0  23        2.27        8.29      9.54 o 
   0   0  23       12.86        2.26      9.29 o 
   1   0  23        4.25        0.00     10.29 o 
   2   0  23        0.06       -1.51     10.04 o 
   3   0  23        6.56       10.80      9.04 o 
  -2   1  23       28.13       21.85      9.79 o 
  -1   1  23        2.11       14.06      8.79 o 
   0   1  23       11.00       14.56     10.29 o 
   1   1  23        1.79        1.76     10.04 o 
   2   1  23        0.01        2.26      9.04 o 
   3   1  23        0.86        1.00      9.29 o 
  -2   2  23       11.29       17.33     10.80 o 
  -1   2  23       49.46       55.74      9.79 o 
   0   2  23        4.25        2.51      8.79 o 
   1   2  23       14.46       22.10      9.54 o 
  -2   3  23        7.36        7.28     10.80 o 
  -1   3  23       28.80       25.11      9.29 o 
  -2   4  23        0.69        1.76      9.79 o 
   1  -2  24        3.02        5.52     10.04 o 
  -1  -1  24        0.88        0.25     11.80 o 
   0  -1  24        4.20        9.04     11.55 o 
   1  -1  24        6.52        6.28      9.29 o 
   2  -1  24        7.18        8.54      9.54 o 
  -1   0  24        5.69        5.78      9.54 o 
   0   0  24        4.46        9.79     10.04 o 
   1   0  24        4.90        5.52      9.29 o 
   2   0  24       15.51       22.10     10.04 o 
   3   0  24        0.18       -1.76      9.04 o 
  -1   1  24        2.06        6.53      9.04 o 
   0   1  24        7.74       13.31     10.29 o 
   1   1  24       29.01       40.17     10.04 o 
   2   1  24        5.40        2.76     10.04 o 
  -1   2  24       15.10       31.89      9.79 o 
   0   2  24        2.81        4.52      9.04 o 
  -1   3  24        0.03       -8.29     10.04 o 
   1   1  25        3.25        7.78     10.29 o 
                                                 
